# Supplementary material for: Protein succinylation associated with the progress of hepatocellular carcinoma
Source: J Cell Mol Med. 2022 Oct 29;26(22):5702–12. doi: 10.1111/jcmm.17507 (PMC9667522; doi:10.1111/jcmm.17507)
Supplement: Supplementary file 2 — Table S1 [file JCMM-26-5702-s002.xlsx]

## Sheet: Supplementary_table1
Code	Sample	Age	Gender	time	status	BMI	SIRT1	SIRT3	SIRT4	SIRT5	SIRT6	SIRT7	CPT1A	KAT5	GLYATL1	SDHA	SDHB	SDHC	SDHD	SUCLA2	SUCLG1	SUCLG2	CREBBP	OXCT1	MEAF6	SIRT2	Immune_score	Histoloic_grade	Pathologic_stage
1	TCGA-2V-A95S	72	1	1	1	26.06	269.099	885.284	53.4289	490.634	773.416	1140.9	3224.63	1225.07	37.7912	3745.24	1987.95	5014.5	1860.89	399.472	2259.65	1303.8	1131.13	84.0528	1473.86	834.012	0.156036	3	2
2	TCGA-2Y-A9GS	58	1	724	2	35.06	335.633	835.88	47.8068	646.624	272.055	497.289	4092.16	900.365	2792.02	5358.8	3992.11	4598.32	3006.41	299.862	3447.51	3125.18	2381.47	29.5712	1856.58	999.507	0.0131778	2	2
3	TCGA-2Y-A9GT	51	1	1624	2	36.83	486.886	833.957	66.3528	1345.89	212.508	295.001	34785.9	725.281	7405.51	4943.29	3321.23	3356.2	3681.69	487.389	2627.21	4086.98	2100.87	75.3194	650.078	1501.91	0.0653854	2	1
4	TCGA-2Y-A9GU	55	2	1939	1	32.89	518.835	954.256	120.116	882.52	166.828	357.012	4575.26	675.753	3092.16	11481.1	5402.72	7866.77	8363.08	1129.02	9551.73	8459.84	1746.69	26.6925	854.993	1919.36	0.0017206	2	1
5	TCGA-2Y-A9GV	54	2	2532	2	30.48	519.458	831.371	43.9932	1217.43	188.663	218.274	3249.58	677.234	6686.97	4475.47	2606.6	3190.36	3676.82	285.313	2291.03	4364.64	1899.32	28.7648	780.88	1392.56	0.0319945	1	1
6	TCGA-2Y-A9GW	64	1	1271	2	41.96	276.628	628.245	47.5096	395.402	409.962	303.448	2046.74	888.046	2049.04	4857.47	2610.73	4978.54	2904.98	720.774	2350.19	3619.92	1351.72	52.1073	1219.16	1232.18	0.0701668	2	1
7	TCGA-2Y-A9GX	68	1	2442	1	33.96	406.061	663.946	51.5152	509.697	253.333	292.727	3212.12	700.527	1769.7	4784.24	2021.21	4269.7	2788.48	614.273	2137.58	4375.15	1792.12	149.091	1232.73	1331.52	0.0417657	2	1
8	TCGA-2Y-A9GY	64	2	757	2	35.49	261.382	1172.22	76.0578	496.519	438.136	1713.44	1658.81	843.599	64.8099	3114.62	2226.03	4668.45	1733.8	431.923	3924.48	1354.58	1141.94	34.8152	1621.32	1292.45	0.154185	3	2
9	TCGA-2Y-A9GZ	82	2	848	2	21.79	626.621	1338.46	76.4505	1010.92	182.935	921.502	8407.51	1059.73	5509.9	6191.81	3593.86	4584.3	5328.33	269.297	4529.69	3003.41	2128.33	88.0546	1395.22	929.01	4.17015e-18	2	2
10	TCGA-2Y-A9H0	49	1	3675	1	27.47	342.821	778.73	93.2124	247.107	488.583	700.031	2681.89	1077.06	563.028	5348.76	3241.16	3512.04	3078.51	298.211	3713.48	3031.59	1759.15	809.509	830.779	1575.23	0.0215898	1	3
11	TCGA-2Y-A9H1	58	1	1229	2	30.44	116.797	1608.58	111.015	756.288	827.985	1598.15	859.208	765.088	2044.52	7703.96	4617.52	5630.53	2009.83	243.065	4703.09	5214.22	640.648	20.8153	1699.91	1340.27	0.0341726	2	1
12	TCGA-2Y-A9H2	64	2	1731	1	17.76	337.708	1105.3	22.7158	707.723	407.37	670.369	5411.41	820.066	642.1	3843.01	902.07	3408.88	1289.25	320.722	2286.72	1225.64	1828.37	34.3261	1566.89	582.029	0.00679988	3	1
13	TCGA-2Y-A9H3	45	1	1516	1	32.77	187.345	1481.97	219.603	862.283	451.613	598.015	4031.02	926.849	290.323	13830	3971.46	4408.19	3990.07	607.01	6978.91	1424.32	1003.72	42.1836	722.084	2532.26	0.152868	1	2
14	TCGA-2Y-A9H4	68	1	1452	1	21.87	248.62	1631.74	62.395	1028.08	517.399	436.765	1050.16	910.804	5221.98	5593.47	4505.88	4025.92	4247.66	178.459	5590.59	2155.03	1343.89	17.2786	1246.94	1032.88	0.0130275	2	1
15	TCGA-2Y-A9H5	59	2	555	2	27.99	516.854	896.916	84.2697	728.464	296.504	329.588	3322.72	1267.42	681.648	4170.41	1118.6	4813.36	2264.04	394.569	2658.55	3541.82	3347.69	39.9501	1003.75	1253.43	2.67088e-18	3	1
16	TCGA-2Y-A9H6	68	2	357	1	40.68	436.323	656.257	54.6327	824.659	331.488	357.327	5678.11	814.847	5187.89	6784.79	1828.72	7114.8	4262.09	647.877	3756.37	5937.98	1730.53	53.8944	677.741	1348.84	0.0139452	2	1
17	TCGA-2Y-A9H7	81	2	1168	1	42.19	453.974	1484.44	125.214	723.842	413.379	319.039	5736.42	767.01	1332.19	5698.69	1769.01	4009.72	2979.42	717.942	3795.31	1436.25	1136.08	19.4397	503.716	1138.36	0.00317778	2	1
18	TCGA-2Y-A9H8	85	2	633	2	17.78	430.659	1325.15	96.0752	1099.83	472.986	640.277	3796.65	961.827	465.595	13536.5	3013.94	4468.5	3103.97	359.395	2225.85	8603.77	1193.21	789.429	960.08	1667.54	0.0205208	2	1
19	TCGA-2Y-A9H9	70	1	697	1	27.77	415.777	1038.04	51.2601	985.334	344.012	652.143	21292.9	750.893	3566.57	8350.28	3695.86	6280.51	4620.82	465.34	3691.87	2208.74	1381.75	21.6432	2032.18	1218.28	0.00864977	2	1
20	TCGA-2Y-A9HA	70	1	36	2	24.16	581.436	906.519	56.042	902.802	210.595	729.422	3236.87	858.113	284.151	6185.64	3730.74	8031.52	3343.26	365.578	3496.94	2378.28	2378.28	260.508	2216.72	1556.48	0.00144498	2	2
21	TCGA-2Y-A9HB	66	1	260	1	26.53	502.164	1044.1	71.0554	1141.66	285.416	466.935	8002.99	895.835	4781.01	15175.4	7267.95	7173.61	4963.13	574.175	5058.67	4738.62	1809.23	41.2002	1245.56	1230.03	0.0437038	2	1
22	TCGA-3K-AAZ8	65	1	396	1	28.39	471.882	1193.42	31.0078	1575.76	404.792	499.507	4701.9	872.479	2372.37	6053.28	3125.02	5540.24	2615.36	382.399	2217.9	2923.19	1519.38	14.0944	891.896	2316.56	0.020425	1	3
23	TCGA-4R-AA8I	66	1	262	2	35.22	530.907	1368.65	75.5495	1096.84	400.412	364.011	12478.7	1000.58	2598.21	4671.02	3588.6	3357.83	5238.32	254.183	2892.17	3755.49	2091.35	365.385	1525.41	1110.58	0.00296026	2	2
24	TCGA-5C-A9VG	58	1	328	1	25.26	452.092	711.399	37.9956	884.912	181.718	287.996	11702.6	688.144	144.824	8914.1	2607.93	6197.14	2948.79	941.944	3404.18	2234.03	1887.11	56.1674	646.476	952.092	0.0137387	2	2
25	TCGA-5C-A9VH	70	1	322	1	25.34	278.123	965.714	55.2105	563.837	456.177	345.066	3663.22	1238.71	317.46	4918.56	1677.02	6053.14	2309.87	554.293	2627.33	4104.9	1636.3	64.8723	975.845	1155.97	1.89232e-17	2	1
26	TCGA-5C-AAPD	61	1	20	1	23.32	120.031	660.833	89.4495	462.538	1000	1010.7	1798.93	558.249	564.22	4205.66	3240.83	4238.53	1400.61	390.879	2961.01	800.459	1279.82	60.3976	1271.41	1296.64	0.0632537	1	2
27	TCGA-5R-AA1C	57	1	520	1	29.73	369.522	764.91	86.3369	1760.12	174.976	530.684	2557.87	632.101	879.485	6124.16	3969.2	7887.74	4260.44	722.41	6441.88	6528.22	1129.29	819.625	2035.25	1071.73	0.0370028	2	2
28	TCGA-5R-AA1D	17	2	449	1	22.76	474.084	562.267	37.3186	474.084	303.386	171.389	3161.71	562.281	1134.76	4834.14	6296.48	3722.87	4165.17	884.402	3373.19	5067.04	1912.92	370.422	1000	1096.75	0.0276442	3	3
29	TCGA-5R-AAAM	65	2	46	2	30.11	391.172	777.481	39.5738	1154.49	456.621	242.009	5884.32	763.425	5293	6471.84	3509.13	4066.21	4635.46	487.161	3589.04	6652.97	1784.63	54.7945	1425.42	1474.89	0.0441048	2	2
30	TCGA-BC-4072	74	2	1490	2	26.12	327.834	551.279	41.1566	706.759	356.573	498.847	6104.31	791.46	46.1238	5381.94	4188.4	2832	4264.32	662.306	5358.88	3036.01	2167.47	1021.82	687.6	1259.18	0.042957	3	3
31	TCGA-BC-4073	73	1	849	1	26.12	521.043	489.103	19.2132	339.433	308.326	280.878	6060.38	740.38	192.589	5374.66	2940.99	2863.68	2055.35	671.135	2090.58	3045.75	2345.38	85.0869	787.74	1653.25	0.105096	3	3
33	TCGA-BC-A10Q	72	2	1135	2	23.71	285.727	967.462	17.9731	669.154	483.431	464.536	3677.12	652.351	29.9552	12068.7	2578.45	4121.38	3055.43	874.416	3760.53	5204.84	1790.4	18.8948	1118.02	1203.74	0.0065545	3	2
35	TCGA-BC-A10R	66	2	308	2	26.12	322.907	739.648	20.7622	721.759	226.199	502.664	5984.97	1059.81	1579.02	9017.35	3698.95	6779.95	4229.48	482.054	2882.67	5865.87	2075.13	58.462	996.039	1898.1	0.00444118	2	3
36	TCGA-BC-A10S	81	1	1423	2	26.12	390.438	813.933	33.0108	1064.88	393.284	399.545	3595.33	1032.36	5039.27	6025.04	2906.09	4361.98	2602.16	505.845	3222.54	5018.78	1681.84	34.7183	1425.73	1093.91	0.0519594	1	3
38	TCGA-BC-A10T	76	1	837	2	26.12	526.588	1221.29	57.4118	2241.41	227.294	360.941	3419.76	573.303	6403.29	5598.59	2395.29	10223.5	5317.18	424.071	5184	3841.41	1429.65	123.294	906.823	993.412	2.11062e-18	1	3
40	TCGA-BC-A10U	69	1	837	2	26.12	583.178	781.989	45.0743	1781.6	301.115	539.034	2371.75	882.379	1527.88	3245.82	2558.55	6096.19	2298.79	382.402	1621.75	2218.87	2367.57	247.677	2039.03	1385.69	0.00529071	2	2
42	TCGA-BC-A10W	50	1	91	2	26.12	261.049	853.248	91.0894	336.216	222.169	415.827	2820.07	779.032	438.784	5238.75	1302.65	9100.79	2745.27	529.566	2700.1	1439.66	2305	768.335	804.623	835.356	0.00817802	3	3
44	TCGA-BC-A10X	52	2	770	2	26.12	797.702	929.881	28.9974	1100.81	170.155	185.474	5209.14	697.749	7492.82	9964.16	4299.28	4257.15	4457.39	635.065	2816.58	4897.28	2120.64	79.3325	1584.46	1527.01	0.0199335	2	3
46	TCGA-BC-A10Y	76	1	711	2	25.14	378.676	1075.8	33.9469	1011.71	364.332	533.11	6091.32	1093.85	4403.06	4201.77	3556.3	4113.32	3601.72	304.341	2699.02	2016.26	2637.82	34.4251	1753.77	548.888	0.00169916	3	3
48	TCGA-BC-A10Z	62	2	34	2	26.12	1298.82	632.236	34.0774	625.903	241.993	527.985	7361.59	688.903	1609.4	9514.94	3996.55	6202.52	4856.25	378.13	3575.11	2839.21	2290.52	10.784	2568.75	848.053	0.0029779	2	1
50	TCGA-BC-A110	51	2	2116	2	37.88	342.667	852.227	18.6667	832	353.333	258.667	5654.67	768.653	5606.67	6850.67	3668	3068	3554.67	428.693	2817.33	4949.33	1176	116	2026.67	1413.33	0.0486852	1	1
51	TCGA-BC-A112	80	1	153	2	35.63	247.859	551.108	26.2313	513.919	658.458	638.116	3723.23	763.512	124.197	2576.55	1072.27	4019.27	1360.28	701.435	2264.99	1501.61	3201.82	43.8972	897.216	815.311	0.00637925	2	3
53	TCGA-BC-A216	62	2	1351	1	26.12	654.101	827.596	55.5273	549.669	386.653	344.371	2651.55	607.178	988.793	3367.8	2776.87	5578.2	2608.25	791.584	2211.41	1604.69	2524.71	88.1304	919.511	1441.16	0.0247434	2	3
54	TCGA-BC-A217	75	2	1397	2	30.49	905.255	1486.84	19.4732	1142.93	545.25	1327.18	3478.72	1280.45	612.158	4237.67	4532.27	7127.2	2287.35	179.323	2935.46	831.357	2113.59	406.94	1891.9	835.351	0.0159844	3	2
55	TCGA-BC-A3KF	66	2	8	1	19.38	299.314	751.961	129.285	788.639	323.212	296.572	7206.27	889.524	2016.06	4725.56	3407.64	3501.66	2810.19	368.831	6057.59	3885.6	901.469	26.2488	1930.26	2355.73	0.00540638	2	1
56	TCGA-BC-A3KG	68	2	680	1	25.32	1371.14	785.239	32.3085	758.856	323.873	239.162	4819.88	1188	3411.7	3862.05	3534.24	4738.71	3225.73	598.515	2380.59	1843.56	2927.47	449.561	1004.72	873.118	0.00631418	3	2
57	TCGA-BC-A5W4	69	1	547	2	31.65	116.894	1498.25	112.749	298.454	595.249	464.261	1916.74	859.372	4816.71	5649.89	3380.82	4211.51	4028.3	228.864	7176.15	1955.7	737.015	9.1194	1072.78	1921.71	5.00092e-18	3	3
58	TCGA-BC-A69H	64	1	444	1	23.39	103.65	2298.61	71.5328	520.438	663.504	1086.13	2559.85	889.314	118.248	4487.59	2878.1	3098.54	1402.92	151.058	3831.39	1602.19	600.73	15.3285	613.139	1155.47	0.0240588	3	2
59	TCGA-BC-A69I	69	1	387	1	29.32	417.82	1635.4	32.6066	1337.63	404.171	379.147	6636.59	879.644	3626.16	6845.12	3740.66	4085.69	4580.09	353.812	2574.41	2898.2	1151.09	25.0237	1331.56	1623.51	0.0077738	1	1
60	TCGA-BC-A8YO	66	2	562	1	25.61	726.378	922.576	71.5644	428.939	183.384	321.592	1672.82	913.546	224.533	4734.88	2207.76	5738.57	3919.49	408.476	2186.74	5557.42	4038.47	441.91	690.149	944.649	0.045449	3	3
62	TCGA-BD-A2L6	69	1	1363	1	38.97	307.653	1027.27	91.3265	979.082	523.98	386.224	1912.76	873.908	4748.98	6064.8	4211.22	3904.08	4476.02	550.454	4975.51	3580.61	1498.47	18.8776	751.02	1800.51	1.35082e-17	2	2
64	TCGA-BD-A3EP	75	2	409	1	25.16	294.582	965.906	65.9302	429.248	487.463	435.56	3508.33	1135.96	1393.65	6055.06	3439.59	2654.74	3158.34	565.485	2082.41	2942.31	1618.1	108.013	1101.88	1655.97	0.0902733	2	1
65	TCGA-BD-A3ER	62	1	1115	1	31.41	220.782	933.158	52.6023	428.227	477.125	312.651	4950.55	799.104	3496.94	7848.12	2486.39	4922.39	3407.3	544.064	3576.96	5117.24	1412.11	57.0476	854.232	916.466	0.0137223	2	2
66	TCGA-BW-A5NO	50	1	20	1	26.12	270.625	912.486	41.1076	1276.62	454.468	1452.47	1635.17	1101.46	2807.88	3024.84	3606.05	4243.22	2820.44	250.243	2476.73	2321.44	1155.58	187.268	2296.32	905.51	0.0114712	2	3
67	TCGA-BW-A5NP	26	2	1	1	26.12	801.366	440.898	110.298	684.724	293.802	256.711	2440.21	820.776	12.2011	4695.95	1099.56	3874.57	2517.33	1197.71	2946.32	1639.82	1081.5	20.9858	715.471	1592.48	0.0113254	3	4
68	TCGA-BW-A5NQ	63	1	1	1	26.12	348.163	1142.88	36.7505	1013.54	298.356	684.236	1590.91	1205.3	201.161	3861.22	3855.9	4253.38	4084.14	772.307	1879.59	1860.25	944.391	997.582	1971.95	682.302	0.0986861	3	1
69	TCGA-CC-5258	48	1	129	2	26.12	608.282	575.178	49.5002	433.603	138.981	194.193	2604.95	704.807	948.596	4762.97	1486.91	4087.58	2283.67	414.241	2886.24	1981.44	1357.45	162.304	1237.98	520.229	0.0302027	2	2
70	TCGA-CC-5259	60	2	250	1	20.93	209.34	2050.43	59.5813	647.343	951.691	373.591	4515.3	586.651	1025.76	4347.83	2784.22	3212.56	2264.09	185.491	2674.72	4233.49	1365.54	17.7134	856.683	2932.37	0.00949084	2	3
71	TCGA-CC-5260	61	2	87	2	19.65	250.037	741.461	14.2201	442.601	453.266	398.163	1596.21	803.188	2.37	3777.81	763.739	2063.1	1726.56	377.882	1378.76	1707.01	2646.13	70.5081	1494.89	1549.99	0.00119992	1	3
72	TCGA-CC-5261	44	1	97	2	18.94	700.48	392.892	41.1241	509.938	357.094	369.431	3835.5	792.365	179.575	2046.61	928.718	3077.45	1682.66	472.461	1666.21	1891.71	2388.62	207.677	742.975	1193.97	0.0361443	2	2
73	TCGA-CC-5262	67	1	103	2	21.45	304.357	977.293	55.9664	514.388	439.556	399.311	3215.87	689.965	1509.21	4140.26	3964.18	5660.15	3486.9	291.792	3214.61	2775.68	754.603	53.4511	1190.39	1817.34	0.0246341	1	3
74	TCGA-CC-5263	35	1	129	2	22.21	605.758	514.749	38.0038	517.466	356.238	403.071	2612.67	890.484	9.5969	4594.24	1873.32	2699.42	1233.78	420.61	1480.61	893.282	3520.54	1598.46	887.908	481.766	0.00984003	1	3
75	TCGA-CC-5264	71	1	102	2	20.31	448.196	949.844	100.96	793.446	227.739	318.107	5096.66	552.784	753.062	8759.35	2429.99	5582.92	1406.82	474.098	1405.49	1534.26	1795.76	195.962	1120.49	1440.58	0.0011701	2	3
76	TCGA-CC-A123	24	2	219	1	26.12	112.4	1862.93	141.838	914.362	796.61	856.378	1661.02	613.631	610.169	3696.7	1194.47	2334.52	1063.34	250.794	3059.77	1264.94	887.6	13.3809	589.652	2611.06	0.0141364	1	3
77	TCGA-CC-A1HT	50	1	101	2	20.32	272.469	1008.48	24.9424	476.074	454.928	681.849	2271.11	736.899	462.248	3703.13	1932.49	2935.07	2114.68	479.558	1738.65	1278.03	2563.1	102.481	1677.65	605.666	0.10335	3	3
78	TCGA-CC-A3M9	45	1	300	2	20.15	385.188	628.608	41.4553	120.911	604.988	486.236	909.856	1394.14	1.7273	4781.17	2423.84	1672.89	1489.37	350.884	2137.54	1290.73	1076.97	370.506	1292.89	2252.4	0.285209	3	3
79	TCGA-CC-A3MA	61	1	303	2	23.38	655.029	525.698	51.9534	793.433	593.101	351.621	6093.52	674.601	168.745	2821.28	1013.3	3445.14	2064.42	468.479	2289.28	782.627	2440.15	69.8254	2724.02	938.072	7.75517e-18	2	3
80	TCGA-CC-A3MB	36	1	315	2	18.72	269.105	598.014	81.6169	737.632	373.051	458.903	4088.93	807.126	2015.01	7964.58	1889.12	4555.53	2585.95	898.071	3638.11	1752.45	1957.65	11.5496	812.319	2441.58	0.00336917	1	3
81	TCGA-CC-A3MC	54	1	363	1	19.57	280.926	619.442	33.8836	383.193	277.23	470.675	3398.22	727.057	308.033	9753.56	3042.13	10240.9	2912.76	379.558	4218.2	3349.55	1667.69	169.418	743.592	1370.75	0.0113547	2	3
82	TCGA-CC-A5UC	63	1	347	2	20.94	309.634	975.961	43.7526	1153.55	376.946	369.373	1656.71	680.219	1251.16	4924.69	1735.8	3956.25	2322.25	306.512	4584.77	1465.71	688.263	55.5322	1013.04	796.803	0.0296536	3	3
83	TCGA-CC-A5UD	45	1	304	2	21.45	311.602	1477.09	107.29	488.193	366.53	1694.05	1753.08	775.739	15.4004	5729.47	2198.67	3596	2477.93	519.754	3107.8	2090.35	1763.35	190.965	1112.94	1232.03	0.0190363	2	3
84	TCGA-CC-A5UE	48	1	272	2	21.22	242.682	1065.27	104.311	848.324	225.12	711.549	2110.7	1139.05	1523.15	3561.47	4692.92	3485.9	3425.23	185.407	2903.67	1515.7	708.356	19.1591	3976.05	2013.84	0.0161205	2	3
85	TCGA-CC-A7IE	57	1	217	2	20.96	504.785	1180.65	110.845	1185.81	364.434	478.469	3122.81	731.962	271.132	1999.2	1169.06	2520.73	2598.88	629.29	4181.82	1122.01	1047.85	47.8469	732.057	522.328	0.121463	2	3
86	TCGA-CC-A7IF	59	1	649	2	20.31	419.64	512.666	53.6493	1027.42	306.462	684.947	7068.47	676.495	645.261	4087.63	2442.14	2827.24	4627.06	304.037	4586.64	4915.15	1856.41	10.2889	889.255	1372.83	0.0163555	1	3
87	TCGA-CC-A7IG	47	1	299	2	20.48	194.853	980.795	44.0347	670.978	904.913	943.443	1890.74	1033.48	16.513	4755.19	2449.43	4074.86	1425.07	256.452	3021.33	652.814	1273.7	100.179	869.685	1867.07	0.0151173	2	2
88	TCGA-CC-A7IH	58	1	365	1	18.29	1366.15	1504.77	88.9001	1763.44	356.103	604.219	10655.4	448.091	589.151	4647.92	2988.95	7618.78	2466.6	583.345	2528.38	4006.53	2006.03	27.122	1188.85	1273.73	0.011197	1	3
89	TCGA-CC-A7II	54	1	399	1	18.42	262.318	911.534	144.653	542.988	335.724	540.829	817.18	1196.14	44.2594	3198.55	2479.07	2356.54	1558.8	579.329	2122.83	648.239	1093.53	255.301	782.096	1703.45	0.0104771	3	3
90	TCGA-CC-A7IJ	56	1	382	1	19.83	283.468	768.46	51.2097	240.726	727.419	289.516	1616.53	634.032	2.0161	2970.56	2209.68	1544.35	1304.03	523.311	7476.21	613.307	1643.15	886.29	899.193	1412.9	0.14335	3	2
91	TCGA-CC-A7IK	59	1	262	2	20.2	548.307	468.242	67.2311	518.426	226.594	821.215	3804.28	586.902	215.637	3535.36	3584.66	4496.51	2059.26	394.607	2069.72	906.872	3529.88	909.861	1320.72	783.366	0.0319709	3	3
92	TCGA-CC-A7IL	61	1	278	2	20.81	412.75	1125.76	42.1679	2343.05	293.687	1574.1	9032.37	914.355	2072.18	12306.1	2794	8561.08	3646.78	344.681	3498.45	4219.27	1368.23	3.9687	1984.37	1355.33	0.0247532	1	3
93	TCGA-CC-A8HS	18	1	300	2	20.96	724.232	1037.07	75.2449	542.391	382.495	394.513	4356.89	817.207	839.19	3050.56	1119.27	5123.97	3020.77	521.212	2476.29	1289.09	2222.34	668.844	587.328	1077.47	0.0285146	1	3
94	TCGA-CC-A8HT	74	1	140	2	18.99	202.323	849.664	73.3496	446.822	1001.22	747.555	1897.31	812.335	503.668	2515.89	3433.99	3136.92	2797.68	540.905	5235.94	1335.57	921.149	15.2812	1151.59	1549.51	0.0386866	2	3
95	TCGA-CC-A8HU	39	2	344	2	15.81	373.384	795.162	115.841	1045.8	445.043	625	1728.45	454.197	496.228	7892.78	3478.45	3267.78	1548.49	402.548	5111.53	2208.51	2071.66	1043.1	1643.32	4052.26	0.0134157	3	3
96	TCGA-CC-A8HV	51	2	279	2	20.17	392.902	910.616	184.931	637.609	728.518	630.76	2626.4	719.209	43.5866	1417.81	1438.98	1760.9	853.674	184.988	2232.25	942.092	964.508	17.4346	1138.23	1501.25	0.0133333	2	2
97	TCGA-CC-A9FS	55	1	211	1	23.78	479.612	891.812	152.104	1281.55	510.032	242.071	7042.72	798.472	2350.16	5842.07	1881.55	3003.24	3831.72	260.783	6129.45	2278.96	1094.5	20.712	501.618	1420.71	0.0180135	2	2
98	TCGA-CC-A9FU	52	2	1	1	20.5	845.741	775.747	115.307	551.757	629.422	477.904	4628.47	671.004	69.5652	2278.5	1249.79	3914.71	1615.25	386.149	2445.26	528.886	1529.01	110.066	665.634	1160.69	0.0228743	2	3
99	TCGA-CC-A9FV	57	1	1	1	21.67	355.57	898.776	40.1554	562.824	410.622	198.186	2119.17	1165.73	0	7125.65	2018.13	2699.48	2595.21	1088.58	2917.1	1882.77	1705.31	5782.38	879.534	2271.37	0.189619	2	3
100	TCGA-CC-A9FW	68	1	248	1	21.88	497.171	1158.76	207.426	515.309	425.084	538.098	992.947	796.799	495.311	4664.76	1501.28	2837.92	1601.74	423.2	2316.57	878.537	1103.64	53.9493	771.104	1518.02	0.0281536	2	3
102	TCGA-DD-A113	55	2	2425	1	23.61	729.524	750.61	33.8095	790.952	205.238	296.19	8982.38	565.871	392.381	9103.81	2692.86	10291	2911.9	728.757	3974.29	4900.95	2809.05	35.7143	827.143	1634.76	0.0281955	3	2
104	TCGA-DD-A114	42	1	1149	2	24.73	400.939	451.541	31.1198	214.944	620.948	568.841	1429.34	845.17	367.648	2935.39	1784.68	2388.99	1647.9	470.51	1968.51	1202.82	2569.92	184.548	633.975	1938.11	0.0941939	3	2
105	TCGA-DD-A115	53	1	2542	2	27.99	288.401	1256.91	123.041	860.502	402.038	601.097	6562.7	1036.43	3914.58	6402.04	2899.69	4277.43	3978.84	216.748	2177.9	2658.31	1885.58	28.9969	1390.28	1047.81	0.00487596	2	3
107	TCGA-DD-A116	68	1	1622	2	23.84	234.029	1480.97	104.303	1132.34	559.976	945.896	4110.83	1096.56	2238.6	8281.64	2224.91	2719.7	2810.31	154.479	4173.42	1244.46	1282.92	114.733	451.11	1283.58	0.0107993	3	3
109	TCGA-DD-A118	77	2	3437	1	26.26	197.965	582.819	118.694	597.287	194.998	193.302	14210.3	823.535	287.834	14647.7	2401.02	6510.39	6959.73	410.055	4314.12	5206.02	1815.18	24.1628	538.364	1997.46	0.0191293	2	2
111	TCGA-DD-A119	40	1	223	2	22.66	300.404	1169.83	106.685	1403.76	539.744	508.159	5252.15	718.617	791.016	6789.26	4598	7961.4	6467.1	448.549	4142.48	6380.07	866.819	35.7958	1201.61	2198.98	0.0325536	3	4
113	TCGA-DD-A11A	67	1	79	1	27.53	371.758	985.477	52.2132	1900.04	230.782	538.84	12710.3	772.296	2768.87	9590	3963.5	7892.55	7641.4	677.664	8149.96	4373.38	2898.35	10.4426	1812.32	1877.06	0.010673	3	1
115	TCGA-DD-A11B	73	1	14	2	40.9	491.338	1096.46	103.615	1529.72	206.674	317.531	10912.5	858.444	12097.4	5545.1	1784.86	6260.94	6056.5	985.49	4515.08	3899.51	1131.41	13.9268	588.269	777.117	0.00311237	2	1
117	TCGA-DD-A11C	69	1	662	1	35.55	667.219	983.98	28.4125	1269.56	235.35	444.655	2293.83	621.129	2639.04	3737.18	1692.91	6848.82	5888.95	551.112	1945.78	4824.43	1482.66	52.563	914.408	618.444	0.0165304	3	1
119	TCGA-DD-A11D	57	2	1560	2	27.48	325.477	629.349	14.5903	832.772	280.584	371.493	13351.3	874.074	4290.68	8579.12	2386.08	4661.06	4047.14	327.901	1898.99	2832.77	1811.45	12.3457	1148.15	1308.64	0.0171684	2	1
120	TCGA-DD-A1EA	68	1	2415	1	33.3	567.122	827.19	25.0284	682.594	268.487	1319.11	3654.15	737.565	656.428	5228.67	2086.46	4349.83	2527.3	369.403	1344.14	2411.83	2874.29	22.7531	1069.97	696.815	0.0673274	2	2
122	TCGA-DD-A1EB	72	2	2017	1	21.19	594.738	1016.99	74.7314	1196.95	226.063	686.906	5285.38	748.199	6022.73	13767.4	4091.55	3840.57	6392.65	554.165	4601.59	2616.22	2555.82	10.587	996.419	1338.94	0.0222845	2	1
124	TCGA-DD-A1EC	20	2	602	1	20.28	256.112	578.281	30.8617	456.914	442.886	331.062	3616.43	660.433	523.848	4493.39	2373.95	2011.62	2959.12	829.499	1609.22	1393.99	1586.77	154.309	617.235	3113.83	0.233082	3	1
125	TCGA-DD-A1ED	68	1	2301	1	30.12	890.866	1254.03	40.9253	1016.01	218.268	306.05	5190.39	722.734	6107.35	7440.69	5021.95	4540.93	4259.79	641.293	2321.47	7090.75	1849.94	58.1257	1327.4	900.356	0.052768	1	1
127	TCGA-DD-A1EE	73	1	349	2	25.14	481.206	710.733	25.3893	1048.1	211.445	261.033	4593.08	827.432	1298.03	6670.63	2228.7	7268.87	2308.04	509.765	1554.3	3355.75	2185.06	13.488	1287.71	864.029	0.0286183	3	3
128	TCGA-DD-A1EF	57	2	394	2	30.12	363.561	773.419	49.0849	791.181	286.19	211.315	2905.99	835.241	327.787	3579.87	846.09	3037.44	1895.17	456.855	1642.26	3171.38	2000.83	44.9251	921.797	1092.35	0.108032	3	1
130	TCGA-DD-A1EG	76	1	1372	2	29.05	276.461	803.157	25.8097	533.069	410.473	283.41	3865	1240.07	1812.63	5445.84	2924.93	7476.86	3779.63	500.548	2949.75	3783.6	1464.2	51.6193	1875.67	1443.36	0.0820916	3	1
132	TCGA-DD-A1EH	23	1	1495	1	21.85	550.707	798.428	71.5152	793.131	190.303	353.535	4280	874.8	1574.55	2384.65	681.616	4556.77	1888.89	739.184	1305.86	2111.92	1744.65	47.2727	856.162	911.919	0.0241864	3	3
134	TCGA-DD-A1EI	46	1	183	1	22.53	511.183	878.585	77.2672	481.497	214.315	313.949	3670.19	786.051	2683.2	8198.45	2145.99	3397.72	2967.06	453.591	3052.46	2769.42	1202.52	368.442	1217.16	1452.22	0.0145554	2	1
136	TCGA-DD-A1EJ	71	2	1005	2	26.99	458.249	768.885	60.4927	1283.36	323.603	554.191	5765.02	643.864	970.811	3916.09	1496.06	3677.37	2060.98	1058.37	2903.33	2315.64	1734.78	7.8055	874.217	1199.77	0.0611474	2	3
137	TCGA-DD-A1EK	64	2	558	2	38.37	423.431	784.845	57.7406	369.038	237.657	188.285	3487.03	796.167	1205.86	5687.03	3527.2	6884.52	4071.13	318.025	3517.99	6321.34	2627.62	62.7615	1174.06	2159.83	0.071171	2	4
139	TCGA-DD-A1EL	23	1	415	2	16.3	296.246	884.918	40.9556	729.01	295.222	1111.6	6634.81	883.263	145.734	6162.46	3918.43	4458.02	3921.16	570.358	3669.28	1739.25	1145.73	273.72	1407.51	1316.72	0.0649932	3	2
141	TCGA-DD-A39V	77	1	643	2	26.09	137.509	1619.55	120.556	545.326	777.961	522.722	1105.72	801.432	40.4992	6594.77	3136.33	3469.74	1354.37	344.262	1917.59	1416.53	995.526	26.3716	1249.82	1649.16	0.062864	3	2
143	TCGA-DD-A39W	29	2	827	2	23.62	558.819	1488.31	77.5309	485.463	227.225	343.522	4048.31	708.442	1536.9	5495.75	3530.04	3949.9	2555.54	714.74	1703.3	2237.66	2012.82	1405.1	778.291	1391.38	0.0437397	2	3
145	TCGA-DD-A39X	78	2	1694	2	20.78	201.306	1050.08	91.4489	671.615	514.252	434.086	3040.97	971.324	896.675	7643.11	3400.83	13726.8	2625.3	190.873	8587.29	3959.03	1104.51	29.0974	1289.19	1576.6	0.0362359	2	1
146	TCGA-DD-A39Y	67	1	171	2	27.44	181.899	1332.93	90.9496	441.373	723.139	738.743	3127.95	1480.47	636.202	5244.76	4954.08	3637.54	3275.97	209.349	2650.02	2085.6	753.455	6.2416	1777.08	1511.37	0.0275827	3	1
148	TCGA-DD-A39Z	43	2	601	2	22.41	327.694	1410.95	74.7996	640.249	664.292	495.102	3381.12	802.173	991.986	4603.74	4081.92	3577.03	2904.72	366.723	3454.14	2260.02	520.926	8.9047	1059.66	1321.46	0.0107984	2	2
150	TCGA-DD-A3A1	65	1	233	2	22.79	102.845	1299.56	134.938	833.698	776.805	1339.17	1735.96	846.732	4652.08	13471.9	2418.67	5285.92	2964.99	460.474	3936.54	2822.03	672.502	8.0233	2675.42	1335.52	0.0486551	2	3
152	TCGA-DD-A3A2	76	2	2131	2	26.83	544.714	1515.04	183.899	1669.84	338.312	266.925	5476.62	618.242	7214.74	22219.2	9347.82	4042.68	11313.3	945.086	6694.08	8927.26	1268.67	17.8468	894.665	1809.51	0.0348917	1	1
154	TCGA-DD-A3A3	45	1	535	2	25.46	155.063	997.51	64.346	608.65	704.641	976.793	2763.71	674.789	1124.47	6399.79	3351.27	3910.34	3044.3	293.344	2981.01	4680.38	542.194	9.4937	1216.24	1744.73	0.0269254	2	1
156	TCGA-DD-A3A4	37	1	612	2	18.2	328.153	659.548	67.6766	1206.37	263.624	517.804	8472.95	649.601	2373.4	6652.76	4295.1	4918.36	4462.72	466.26	2119.22	7723	973.441	2160.93	1325.2	1268.54	0.0192828	3	3
158	TCGA-DD-A3A5	66	2	3125	2	20.07	288.711	806.344	65.4808	1143.68	536.496	522.358	1823.79	917.364	6375.45	7563.78	5034.58	3628.23	5501.88	204.717	8858.51	2727.87	1535.82	13.3938	1513.5	1437.6	0.00734584	2	3
160	TCGA-DD-A3A6	72	2	3258	2	16.98	184.859	2577.02	14.9648	353.873	1255.28	341.549	835.387	1130.45	7.9225	5066.9	1700.7	1351.23	1411.09	303.988	1977.99	1133.8	1161.97	1625	628.521	3348.59	0.00453578	2	2
161	TCGA-DD-A3A7	67	1	419	2	22.63	80.3474	1533.42	57.5461	442.997	2301.85	1399.57	960.912	768.122	719.87	6698.15	2474.48	3350.71	1006.51	384.56	2840.39	1608.03	892.508	2.1716	637.351	1906.62	0.0104733	3	3
163	TCGA-DD-A3A8	75	1	11	2	31.6	473.195	1714.72	90.0643	1378.84	285.204	546.819	3064.33	832.53	4917.8	8378.84	4470.34	8265.19	4303.07	547.391	2722.66	4265.19	1271.62	323.088	924.946	1364.55	0.00449955	2	2
164	TCGA-DD-A3A9	64	2	931	2	21.97	225.74	1192.73	66.7584	854.095	448.727	710.255	2855.47	1120.16	77.0819	4997.25	1745.35	4617.34	2301.45	263.593	3754.3	2501.72	759.807	43.3586	643.496	1944.25	0.0144558	2	4
165	TCGA-DD-A4NA	67	2	1008	1	33.75	570.887	861.697	40.6859	723.78	430.842	284.373	5816.37	1051.64	0.4283	5612.94	1337.92	1892.11	4049.74	922.94	2863.43	1480.54	2254.43	70.2367	1467.26	1431.29	0.0602968	3	3
166	TCGA-DD-A4NB	25	1	989	1	20.16	324.015	516.938	42.5667	653.748	337.357	209.022	4832.91	547.859	1036.85	5274.46	3689.33	3670.27	3806.86	1129.26	2618.17	4968.87	2015.88	196.315	783.355	1413.6	0.0290346	2	1
167	TCGA-DD-A4ND	56	2	2746	1	33.91	518.221	809.166	106.856	539.839	243.36	217.418	42872.8	487.622	1009.26	4840.64	2570.72	2047.56	1961.09	557.511	3704.14	2122.3	1473.75	140.828	904.262	1413.84	0.0203007	3	1
168	TCGA-DD-A4NE	75	2	660	2	27.34	985.482	1043.34	77.2358	928.571	183.507	168.989	3396.05	1269.34	2054.01	8664.34	3398.95	5937.28	2333.33	671.289	3534.26	7899.54	2680.02	24.971	779.907	1590.59	0.00107038	3	3
169	TCGA-DD-A4NF	72	1	942	1	28.73	659.674	1252.93	99.0676	979.604	159.674	270.396	8184.15	774.272	1758.74	6432.98	3209.79	6593.82	3400.93	932.873	2189.39	3172.49	2297.2	20.3963	949.883	981.352	0.00158916	2	1
170	TCGA-DD-A4NG	77	1	802	2	34.95	494.186	805.575	33.5917	1928.29	196.382	226.744	4595.61	688.398	927.003	4832.69	1543.28	5055.56	2920.54	312.222	1718.99	6441.86	1970.93	31.0078	852.067	1103.36	0.0128143	2	3
171	TCGA-DD-A4NH	65	2	917	1	32.86	331.303	584.984	143.834	531.162	390.56	762.266	1924.79	713.513	99.1215	1722.24	834.452	3682.58	1608.57	306	2105.25	1692.07	887.784	82.9604	460.053	1171.14	0.0578376	3	3
172	TCGA-DD-A4NI	67	1	816	1	33.46	543.66	1078.04	41.2679	1450.36	179.426	359.45	3419.26	547.338	7798.44	6631.58	3241.63	5904.9	4731.46	684.599	3577.15	4187.8	1602.27	56.8182	2026.91	1153.71	0.0532251	2	2
173	TCGA-DD-A4NJ	54	2	928	1	32.72	443.506	606.722	66.6448	625.986	226.91	301.489	6053.57	696.47	1663.74	5569.61	1614.55	3367.95	2452.37	388.817	2515.84	4879.35	2392.07	44.4299	1171.84	1077.42	0.0506279	2	2
174	TCGA-DD-A4NK	80	2	1210	2	26.12	291.599	1548.02	70.2131	1010.93	308.078	308.078	5515.31	850.632	6632.28	11881.1	3187.53	5627.8	4686.37	604.951	3994.27	3986.39	2127.17	15.7621	1509.58	1373.46	0.0207129	2	3
175	TCGA-DD-A4NL	46	1	1711	1	37.76	422.449	1084.06	59.1837	1055.1	337.755	325.51	2215.31	748.408	8188.78	8371.43	4673.47	3365.31	4538.78	479.224	3328.57	7030.61	1694.9	37.7551	1421.43	1445.92	0.0217411	1	1
176	TCGA-DD-A4NN	56	2	899	2	22.21	322.233	1457.47	86.6797	1076.4	540.157	515.671	1702.74	587.032	116.063	2855.04	1152.3	5588.64	961.802	256.851	2357.49	1301.66	1208.62	16.6503	807.052	1326.15	0.00822728	3	1
177	TCGA-DD-A4NO	65	1	2245	1	35.19	363.747	890.846	24.9392	510.341	276.764	356.448	15231.8	883.279	1720.8	5357.66	2435.52	5446.47	3855.84	410.693	2781.63	2538.93	1328.47	38.9294	1035.89	2093.07	0.0179319	1	1
178	TCGA-DD-A4NP	32	1	3308	1	25.22	548.635	1727.35	107.607	1429.63	385.37	817.387	3515.5	708.142	5657.04	7703.15	5119.53	3606.15	4666.31	470.284	2730.45	5439.7	1406.84	29.1545	930.824	1176.25	0.0148581	3	1
179	TCGA-DD-A4NQ	60	1	373	2	29.67	201.786	722.14	94.8045	480.111	259.19	440.101	3250.31	526.617	482.72	6364.08	4198.36	6618.05	5574.33	427.238	4136.61	4312.3	925.431	16.5255	794.096	1944.8	0.030488	3	2
180	TCGA-DD-A4NR	85	2	9	2	26.12	253.384	681.511	56.8489	500.812	530.049	345.425	4091.5	721.121	1289.66	3733.08	2246.35	3218.19	2136.44	266.378	2362.21	2644.83	1296.16	109.908	852.734	975.095	0.203539	3	1
181	TCGA-DD-A4NS	61	2	2456	2	20.8	744.966	886.882	24.2643	925.142	335.054	485.803	3202.89	858.74	2056.27	4135.78	1756.32	2596.8	2464.64	527.527	1410.94	2817.76	2610.74	206.505	1381	1251.94	0.0151958	2	1
182	TCGA-DD-A4NV	61	1	2398	1	40.26	291.928	1194.96	72.0155	635.089	235.863	224.263	4854.04	778.299	10730.3	6793.14	2433.06	2546.16	4761.24	550.696	2903.82	4844.85	1596.91	27.5495	899.468	1415.18	0.0188169	1	3
183	TCGA-DD-A73A	71	1	728	1	33.69	224.963	1057.14	55.8114	722.113	340.02	517.758	3837.25	697.23	5124.34	6350.47	3913.66	3842.4	5193.03	575.08	4313.79	5648.97	1986.88	35.2041	1895.01	1113.65	0.0406178	2	1
184	TCGA-DD-A73B	72	2	283	2	31.2	416.889	943.501	103.153	714.591	333.512	308.926	5780.33	645.879	4774.99	7147.51	2477.28	5219.13	3267.24	563.554	12292.9	5332.98	1324.43	382.683	545.697	2378.94	0.0158375	2	1
185	TCGA-DD-A73C	65	2	701	1	19.38	915.315	1172.82	89.4895	887.087	198.198	223.423	6626.43	725.045	5905.11	16804.8	6360.96	3761.56	5723.12	941.742	4305.11	6145.35	2505.71	43.2432	621.622	1138.14	0.0275582	1	3
186	TCGA-DD-A73D	68	2	693	1	35.29	768.375	1076.05	63.4214	2700.9	232.952	1074.5	8052.69	565.481	1245.25	2933.24	2828.96	6317.14	3197.29	630.031	3912.61	2072.78	1374.54	6.0982	1442.84	1807.51	0.0118552	1	2
187	TCGA-DD-A73E	66	1	44	1	36.51	753.203	1258.04	64.0669	1063.51	279.109	566.574	2885.79	737.097	1379.39	4881.89	1942.06	3174.37	2768.25	366.68	1958.22	3558.22	2345.4	12.2563	676.323	1372.7	0.0123626	1	1
188	TCGA-DD-A73F	77	2	1085	1	25.65	366.516	999.497	95.3856	559.247	334.503	408.982	3054.95	787.401	3727.22	6205.29	4253.15	4353.11	3656.66	350.535	6086.38	4009.46	2088.03	110.412	733.685	1897.26	0.102905	1	1
189	TCGA-DD-A73G	73	2	3478	1	18.31	55.7404	2299.95	145.591	568.22	890.183	550.749	3656.41	948.927	324.459	15398.5	2987.52	4425.12	1193.84	107.379	6230.45	1970.05	677.205	13.3111	222.962	3849.42	0.0429664	3	1
190	TCGA-DD-AA3A	81	2	410	2	26.31	539.559	821.161	16.8612	397.536	697.147	501.297	3410.51	584.014	66.7964	3957.85	970.817	4532.43	1948.12	299.974	3202.33	686.122	1915.05	175.746	1138.13	571.984	0.0267276	4	1
191	TCGA-DD-AAC8	72	1	16	2	23.42	627.15	1131.35	43.3303	1067.86	475.493	1179.61	2193.31	967.92	3.991	4606.13	1851.8	7627.28	3051.94	363.952	2064.46	1949.87	2070.16	13.1131	1106.63	1369.47	0.0277948	3	1
192	TCGA-DD-AAC9	51	1	347	1	26.75	244.582	1303.9	52.6316	670.795	452.012	512.9	2905.06	843.364	2984.52	8539.73	6295.15	9184.73	3672.86	467.781	4470.59	4035.09	862.745	56.7595	1213.62	1553.15	0.0510497	2	1
193	TCGA-DD-AACA	65	1	2301	1	25.71	504.846	1175.57	21.3438	1004.46	314.93	555.374	1869.54	668.81	1093.76	4925.62	1293.26	3172.82	3124.47	664.184	1755.85	2204.51	2319.07	24.3929	648.154	919.09	0.00675894	3	1
195	TCGA-DD-AACB	74	2	2324	1	29.59	481.701	988.605	66.271	886.251	479.723	897.132	3000.99	959.595	70.2275	3897.13	4434.22	3633.04	2266.07	496.667	2612.27	1723.05	1237.39	373.887	1553.91	1450.05	0.141045	3	1
196	TCGA-DD-AACC	61	1	1685	2	22.41	252.101	1584.91	70.9617	742.297	398.693	487.395	4784.31	980.887	948.646	4661.06	1957.05	3436.04	2665.73	416.088	3879.55	1991.6	630.252	117.647	1138.19	1447.25	0.378832	2	1
197	TCGA-DD-AACD	48	1	381	2	19.93	150.361	1783.57	95.4015	2173.5	554.781	275.835	3106.77	589.084	1944.32	8249.12	5255.38	2610.06	2497.03	193.603	5590.32	4132.34	864.836	16.5916	979.94	1620.79	0.0522748	4	1
198	TCGA-DD-AACE	62	1	2184	1	23.62	460.279	1038.63	35.217	1092.55	171.171	480.753	2626.54	1153.42	2642.1	5620.8	3254.71	8547.09	6604.42	707.993	3191.65	3667.49	2257.99	11.466	3000	1273.55	0.0241874	3	1
199	TCGA-DD-AACF	68	1	365	2	21.26	257.566	911.165	47.0058	1252.41	330.972	343.851	8227.95	762.711	2823.57	9597.55	3117.19	7391.5	2851.9	194.031	3597.55	2099.16	1126.85	10.9466	895.042	1513.2	0.0296504	3	1
200	TCGA-DD-AACG	52	1	469	2	23.03	113.171	2018.28	171.707	739.512	320	583.415	2318.05	568.663	478.049	6812.68	3679.02	3591.22	1895.61	183.463	3348.29	1940.49	1103.41	18.5366	969.756	2545.37	0.0378783	4	2
201	TCGA-DD-AACH	69	1	195	2	20.7	246.795	1561.2	100.26	471.188	354.768	477.431	1964.81	726.312	137.72	4635.49	2456.2	8136.52	1951.22	351.661	2914.53	2388.99	2050.75	150.574	854.968	1488.48	0.0210158	3	2
202	TCGA-DD-AACI	69	1	1618	1	19.98	81.66	1413.91	111.111	856.76	564.926	566.265	2736.28	687.617	1597.05	6242.3	2955.82	8149.93	1088.35	127.242	4385.54	2373.49	1009.37	14.7256	1261.04	1538.15	0.0962719	3	2
203	TCGA-DD-AACJ	75	1	2102	1	28.88	228.518	1008.05	88.3978	1207.95	766.428	1969.67	2999.88	869.058	1173.15	5220.64	1622.19	4530.86	3116.02	347.577	3310.69	1927.82	910.309	4.702	980.839	2344.89	0.0273186	2	2
204	TCGA-DD-AACK	70	1	9	1	22.99	352.554	885.798	62.6646	861.243	330.437	388.099	6894.68	969.394	3131.12	6285.41	3588.2	3439.18	3193.26	520.642	3164.03	2764.61	1542.39	25.2765	1430.75	990.521	0.0178023	2	1
205	TCGA-DD-AACL	66	2	107	2	30.67	253.039	1305.61	71.8232	563.536	632.044	728.177	2449.72	628.95	174.586	3215.47	2699.45	3691.71	2448.62	148.177	5218.78	814.365	654.144	81.768	1007.73	1605.52	0.174638	3	1
206	TCGA-DD-AACN	32	1	1302	1	23.94	646.291	843.78	145.994	662.314	307.418	339.466	3164.99	1016.6	659.347	3397.63	1204.15	3828.49	2430.27	366.03	1735.31	1592.28	1620.18	48.0712	945.401	1501.48	0.0120435	3	1
207	TCGA-DD-AACO	40	1	1876	1	15.99	57.5769	2378.19	73.2797	859.728	260.405	293.119	3691.47	392.779	4196.57	6364.87	1558.5	6852.96	1145	239.468	4710.84	5298.39	1525.79	5.2343	1003.67	1368.76	0.0236497	3	1
208	TCGA-DD-AACP	64	1	415	1	25.81	412.209	653.896	66.5295	829.218	325.789	486.283	666.667	645.082	358.025	4530.18	1275.03	3462.96	1331.28	286.269	1779.15	1546.64	1114.54	269.547	654.321	1255.83	0.00687092	3	1
209	TCGA-DD-AACQ	50	1	432	2	22.41	418.695	2121.6	107.635	896.099	254.41	570.104	2053.82	939.858	2826.32	4102.48	2439.04	9212.82	3887.73	193.743	2438.52	3663.71	1507.92	6.695	671.044	1807.65	0.00550808	3	2
210	TCGA-DD-AACS	39	1	1804	1	27.04	506.523	780.092	20.7214	459.708	247.889	357.636	4961.63	597.913	1772.06	2890.25	1926.32	6562.55	2194.17	264.213	2244.05	1614.74	3145.82	9.977	949.348	1787.41	0.000791573	3	1
211	TCGA-DD-AACT	69	2	1562	1	24.84	307.458	987.029	82.9243	576.643	544.749	274.288	2947	696.59	2464.77	7378.99	2730.12	8130.41	3191.95	491.409	2929.14	3573.4	1705.69	29.3424	1301.27	2598.72	0.0223775	2	1
212	TCGA-DD-AACU	59	1	1567	1	24.31	383.862	1143.59	57.0605	786.744	228.242	619.02	5435.73	1122.31	2175.22	6575.79	4032.28	5918.73	3590.78	263.124	1993.08	4080.69	1289.91	21.902	4614.41	908.934	0.0173664	3	1
213	TCGA-DD-AACV	53	1	1531	1	24.51	337.343	788.387	42.2676	914.735	366.851	421.879	1247.29	445.333	2095.84	7077.03	2933.21	4446.87	1961.86	286.367	3898.19	2902.91	2260.92	378.814	1688.31	592.544	0.0038023	3	1
214	TCGA-DD-AACW	43	1	1424	1	23.59	514.354	1442.21	186.286	991.832	337.604	389.739	6662.44	892.534	1291.29	5043.08	1469.95	3934.9	2623.9	602.188	4020.1	1780.85	1091.65	55.9495	1025.53	2028.8	0.0268692	3	1
215	TCGA-DD-AACX	66	1	170	1	22.06	517.017	719.647	45.3116	743.575	371.207	1755.54	3739.37	744.435	864.406	3310.65	3113.14	4081.53	3046.92	368.076	2421.85	2657.12	1354.12	9.2947	2344.59	2435.21	0.0426491	3	2
216	TCGA-DD-AACY	61	1	1450	1	23.62	395.421	798.968	42.8857	390.332	417.954	396.148	5442.12	904.794	2771.58	7986.92	3831.36	7365.44	1887.7	542.213	3196.07	5596.95	1532.26	17.445	1152.83	2899.51	0.0149201	3	1
217	TCGA-DD-AACZ	63	2	171	2	23.42	253.247	654.702	72.5108	528.139	258.658	308.983	1047.08	671.483	1819.81	4741.34	2119.59	3562.77	2414.5	541.818	2847.94	1879.33	818.723	70.8874	1416.67	825.216	0.239811	4	1
218	TCGA-DD-AAD0	73	2	137	1	24	187.926	1019.96	55.2722	710.394	296.143	326.979	1179.34	662.79	2579.76	4684.76	1612.2	4093.06	2549.51	504.083	1510.39	2283.03	1733.8	5.2363	493.377	1150.24	0.018521	2	1
219	TCGA-DD-AAD1	51	2	564	1	16.97	545.627	819.512	39.2902	506.337	285.805	260.456	5559.57	969.354	804.816	2515.21	1404.94	2517.11	2182.51	346.027	1743.98	2942.33	2407.48	141.952	1096.96	1068.44	0.0509971	4	1
220	TCGA-DD-AAD2	66	1	658	1	21.37	211.111	874.852	45.3704	522.222	390.741	329.63	5419.44	941.509	1575	15043.5	3803.7	6112.04	3567.59	492.259	3568.52	4673.15	1150	75	926.852	1681.48	0.0331883	2	1
221	TCGA-DD-AAD3	43	1	1295	1	24.3	650.987	922.368	21.468	957.853	322.021	426.204	4644.67	883.144	2802.84	4408.52	3015.63	5870.24	3449.41	469.784	2758.01	5333.54	2200.47	41.0418	1668.82	1361.96	0.0154893	2	1
222	TCGA-DD-AAD5	54	1	1345	1	24.22	166.072	1107.16	60.1121	457.973	619.969	1202.75	2127.36	598.523	77.9419	4025.98	2886.4	5106.47	2166.58	560.362	2831.89	2132.96	1100.87	9.1696	839.531	1119.21	0.0659119	3	1
223	TCGA-DD-AAD6	66	1	672	1	33.35	295.101	621.434	30.0566	964.543	251.382	771.908	1728.25	208.442	841.585	1931.82	1076.57	1711.86	1017.83	359.682	1878.54	752.781	1303.36	15.0283	1353.91	754.147	0.0317915	3	3
224	TCGA-DD-AAD8	73	2	1219	1	24.67	285.916	1047.25	26.4213	841.708	335.928	454.824	1656.05	418.127	3414.01	5547.53	5075.73	3970.75	2519.46	253.541	2528.9	3047.89	1982.54	19.816	1691.91	1176.69	0.00753746	2	1
225	TCGA-DD-AADA	66	2	1233	1	27.3	592.266	942.344	102.585	1392.11	286.115	431.978	7050.29	1106.23	2697.66	4360.65	1864.96	5645.36	3526.35	530.836	2389.9	3911.84	1404.13	48.0866	1033.06	1420.16	0.0441063	3	1
226	TCGA-DD-AADB	51	1	1242	1	24.98	405.681	805.78	67.0894	880.024	298.757	514.177	3994.44	830.352	426.122	2965.04	1436.66	2999.63	3050.47	638.659	3270.61	1279.42	1494.31	53.4619	714.397	1433.51	0.106889	4	1
227	TCGA-DD-AADC	53	1	425	2	26.15	529.703	1069.17	34.6535	511.551	295.38	1457.92	3085.81	620.082	199.67	5656.77	1934.82	4047.85	2671.62	243.515	2699.67	755.776	1567.66	313.531	3080.86	1779.7	0.00832462	3	1
228	TCGA-DD-AADD	51	1	1231	1	24.09	500.29	624.087	69.5652	797.101	224.928	393.043	2358.26	704.8	206.957	3300.87	3193.04	4694.49	1577.39	359.171	1536.81	1630.72	2164.06	24.3478	2475.36	1035.94	0.0298033	4	1
229	TCGA-DD-AADF	64	2	115	2	26.16	238.552	1219.41	102.236	581.044	1025.77	1766.99	3101.17	709.359	1474.76	9997.02	4947.39	4063.9	2853.25	152.792	5392.12	2161.45	1251.54	11.0756	1793.4	2163.15	0.0439881	4	1
230	TCGA-DD-AADG	70	1	1145	1	23.83	394.349	1151.61	88.7134	1636.94	271.609	1161.17	2775.03	742.92	2962.18	3279.96	3786.72	4921.77	3858.42	436.02	2527.12	3604.44	1886.68	714.568	1005.01	1158.13	0.00794804	3	3
231	TCGA-DD-AADI	43	2	1085	1	23.51	224.964	1254.62	224.238	713.353	560.232	583.454	2340.35	1277.47	150.943	4428.16	1977.5	5906.39	1698.11	390	3670.54	1829.46	1047.17	38.4615	732.221	1320.75	0.0596004	3	1
232	TCGA-DD-AADJ	70	2	1066	1	24.88	210.493	1789.09	151.123	881.911	416.668	472.799	5877.61	989.51	1584.63	11402.2	2974.96	6661.29	4192.58	575.984	6278.08	1719.56	725.391	6.4767	547.281	1250	0.0140748	3	1
233	TCGA-DD-AADK	68	2	1049	1	22.67	189.784	1459.67	84.3486	605.436	590.441	412.84	1940.49	716.172	3175.73	6950.33	2707.12	6684.16	3794.28	250.473	5992.97	5236.64	1007.97	60.9185	723.524	1569.82	0.0225083	3	2
234	TCGA-DD-AADL	58	1	636	1	20.96	244.984	938.675	89.594	769.949	273.448	329.445	2734.95	673.276	3677.09	4462.9	2902.01	5667.76	4828.74	241.568	3516.1	4435.84	1227.72	15.8656	1715.35	1383.11	0.0067316	4	1
235	TCGA-DD-AADM	58	1	12	2	21.76	165.414	1653.72	115.405	1107.12	550.097	435.462	2948.98	915.108	3365.98	6236.49	2908.21	8944.66	3035.92	203.544	4019.17	4120.73	886.311	12.3099	1158.67	1897.26	0.0195989	3	2
236	TCGA-DD-AADN	59	1	898	1	24.22	35.4938	1172.19	70.9877	709.876	1177.47	816.358	1518.52	852.392	103.395	5262.35	2015.43	1716.05	882.716	167.469	4844.14	1742.28	479.938	32.4074	995.37	712.963	0.190369	4	1
237	TCGA-DD-AADO	55	1	453	1	20.55	123.675	1050.95	146.643	972.615	961.131	640.459	1830.39	681.67	504.417	4083.92	4472.61	3613.07	1016.78	214.055	4522.97	2103.36	641.343	27.3852	772.968	1674.91	0.100447	3	1
238	TCGA-DD-AADP	45	1	458	1	24.02	927.027	1159.5	39.8649	835.811	325	521.622	84691.2	866.338	1618.24	6171.62	1593.92	4222.97	1693.24	650.655	2571.62	3264.19	1464.86	36.4865	743.919	1475	0.00997788	3	1
239	TCGA-DD-AADQ	59	1	436	1	23.51	227.391	1229.34	68.8577	1237.04	476.399	413.146	3004.92	1098.01	2149	10038.8	5839.29	2510.1	4035.38	526.169	3324.39	5421.34	993.633	11.2094	1202.61	1530.08	0.0405866	3	2
240	TCGA-DD-AADR	58	1	2028	1	25.95	209.719	1152.98	75.8738	1248.93	326.513	413.47	4416.88	734.518	5213.13	5794.54	2979.54	4254.9	4767.26	322.728	6482.52	3261.72	749.361	20.4604	1323.1	1121.06	0.0148048	3	1
241	TCGA-DD-AADS	63	1	474	1	19.71	50.9138	2433.2	125.326	1373.37	618.799	466.057	2146.21	580.561	7032.64	9665.8	5720.63	2676.24	2916.45	214.099	9505.22	3737.6	953.003	20.8877	1680.16	1535.25	0.0782505	2	1
242	TCGA-DD-AADU	60	1	554	1	26.49	501.548	1280.3	61.0349	913.755	460.858	1296.77	2117.65	492.862	617.426	5099.51	3029.63	5411.76	2888.99	198.231	2920.83	2645.73	1053.52	7.0765	2002.65	1177.36	0.0138161	3	2
243	TCGA-DD-AADV	50	1	574	1	20.66	585.355	1084.62	63.1052	1003.16	352.084	465.238	5676.86	913.032	3556.09	8239.8	3637.47	4561.42	4610.16	335.92	3858.56	3838.54	2731.8	25.6773	2619.52	1162.01	0.0126468	3	1
244	TCGA-DD-AADW	48	1	587	1	18.44	501.761	537.339	78.6693	753.816	296.673	306.458	2811.74	885.288	354.207	3680.23	762.818	3561.64	2391.39	475.726	2468.1	1881.41	1823.48	234.442	726.81	1187.08	0.0089092	3	1
245	TCGA-DD-AADY	55	2	555	1	21.22	641.002	671.861	25.8618	516.311	269.701	319.577	13925.6	433.055	2249.97	4428.82	1227.51	7538.7	2340.49	298.639	1978.42	1299.55	1352.2	18.4727	764.769	1805.7	0.0139392	2	1
246	TCGA-DD-AAE0	45	2	555	1	22.15	210.663	828.206	61.1183	732.12	756.827	687.906	2808.84	1412.04	93.6281	1988.3	1170.35	2490.25	2006.5	151.053	2785.44	676.203	946.684	13.0039	691.808	1403.12	0.00189696	4	3
247	TCGA-DD-AAE1	52	1	552	1	21.71	344.326	1139.81	95.0533	710.96	470.417	518.914	7581.96	994.627	643.065	3986.42	1223.08	4028.13	2433.56	377.808	2662.46	1295.83	972.842	21.3385	1014.55	1693.5	0.0191678	3	1
248	TCGA-DD-AAE2	51	1	638	1	27.08	279.739	1360.01	64.0956	991.309	325.91	552.96	2327.54	971.836	10079.8	4941.34	3028.79	4626.83	2356.33	410.261	5084.19	3793.59	2400.33	39.6524	664.856	1382.4	0.0130394	3	1
249	TCGA-DD-AAE3	50	1	566	1	26.81	283.465	1062.68	57.3678	2202.47	370.079	448.819	2359.95	1000.26	4600.67	14521.9	5255.34	5413.95	3943.76	335.838	5640.05	3375.7	700.787	52.8684	1318.34	1368.95	0.0301315	2	1
250	TCGA-DD-AAE4	49	2	608	1	25.15	259.248	2138.99	65.108	1143.53	338.562	439.183	4905.59	697.662	8159.81	10443.3	5865.64	5766.2	4082.86	228.801	6896.72	7534.77	1395.68	47.3513	1303.34	1426.46	0.0661814	1	1
251	TCGA-DD-AAE6	59	2	141	1	18.2	293.181	1059.45	107.623	556.672	263.492	575.228	7336.94	640.662	766.352	7972.78	4608.01	6607.08	1058.3	290.138	4692.13	3229.32	1285.29	6.8038	1019.95	2988.71	0.015118	2	1
252	TCGA-DD-AAE7	72	1	644	1	25.01	287.81	1251.67	67.0625	1053.44	335.313	385.61	6053.79	848.285	6180.93	7900.8	6873.91	5460.01	4152.29	541.39	3093.26	5510.3	1222.49	46.1055	1842.82	1126.09	0.0298232	2	1
253	TCGA-DD-AAE9	69	1	722	1	23.14	367.035	1155.89	55.5084	1955.25	457.661	431.606	3943.36	491.747	319.456	4182.38	3494.76	5343.53	3110.73	254.432	3096.01	2915.89	1197.39	388.558	923.251	1277.83	0.018152	3	1
254	TCGA-DD-AAEA	65	1	575	1	24.84	195.131	1578.67	126.641	674.558	514.318	430.322	2173.58	223.535	2364.83	3912.95	3725.58	3755.3	3693.27	149.488	3743.67	891.657	677.143	32.3064	2234.31	4194.67	0.0315176	3	1
255	TCGA-DD-AAEB	60	1	478	1	28.93	216.94	2190.67	99.0961	1592.23	551.724	599.933	1736.86	504.104	6387.68	5408.77	7302.31	4665.55	2975.56	245.209	3144.29	5940.41	1694.01	54.9046	993.639	1124.87	0.0103948	2	1
256	TCGA-DD-AAED	51	1	763	1	25.04	689.688	1211.95	51.088	649.007	561.968	556.291	5301.8	407.55	384.106	1500.47	2774.83	2087.98	1083.25	141.012	1035.95	1362.35	769.158	12.299	4578.05	766.32	0.0361664	3	1
257	TCGA-DD-AAEE	55	1	810	1	22.66	291.975	1135.23	78.5052	1401.26	417.798	586.638	3471.43	852.303	1121.66	6352.47	4453.82	3280.55	3620.38	256.174	3618.77	3725.23	1072.72	66.1379	1265.22	1513.64	0.0163281	4	1
258	TCGA-DD-AAEG	59	2	719	1	18.02	344.828	1037.18	64.8482	1153.89	280.494	452.908	7823.47	1033.36	511.58	12339.2	4414.82	13181.2	5162.64	418.332	5631.5	4931.55	1577.97	65.8775	1442.61	1509.01	0.0153966	3	1
259	TCGA-DD-AAEH	73	1	784	1	23.34	429.032	1213.32	70.9677	2009.68	674.193	339.516	6053.23	892.839	4937.9	4487.1	4086.29	7016.13	6246.77	390.016	3360.48	5089.52	1485.48	79.0323	1379.84	1502.42	0.0826224	2	1
260	TCGA-DD-AAEI	72	1	1531	1	28.67	209.932	592.957	82.0166	532.731	321.294	279.91	2690.74	775.079	4610.23	6267.12	4243.04	3245.3	3945.07	281.324	4878.1	3338.6	1719.34	13.544	1781.79	1805.12	0.0486084	2	1
261	TCGA-DD-AAEK	51	1	1067	1	22.41	635.039	566.846	45.9064	823.036	271.066	503.877	2360.9	550.123	2806.85	12393.6	2031.9	4172.02	2288.76	326.034	1907.3	5142.61	2217.72	59.0225	790.246	1190.29	0.083975	3	2
262	TCGA-DD-AAVP	48	1	2752	1	22.23	314.411	1511.94	61.1354	569.869	502.183	457.424	5780.57	997.107	3089.52	3862.45	6409.39	5939.96	1762.01	310.753	3656.11	1564.41	1137.55	204.149	698.69	1462.88	0.00370432	1	1
263	TCGA-DD-AAVQ	38	1	2728	1	24.62	269.585	1163.85	86.9816	663.018	619.24	611.175	2938.94	1410.84	171.659	3652.65	1676.84	4411.29	1807.6	250.386	2972.93	1413.59	1861.75	85.8295	657.834	1195.85	0.202052	2	1
264	TCGA-DD-AAVR	44	1	2513	1	25.34	306.367	784.742	26.2172	896.629	236.704	440.449	6765.54	941.685	229.963	6519.85	6136.33	9352.06	6256.18	603.858	4376.78	5742.32	940.824	83.1461	1641.95	1121.35	0.0829963	2	1
265	TCGA-DD-AAVS	56	1	1823	1	25.21	356.413	957.481	85.9665	1540.89	400.558	492.1	5751.39	942.7	1092.94	4160.32	1199.81	6401.95	2452.14	502.556	2508.36	2867.1	1319.24	26.487	904.74	1169.61	0.031237	2	1
266	TCGA-DD-AAVU	46	1	2202	1	34.38	224.23	1834.31	96.6255	1434.63	693.343	677.854	4514.84	1327.56	1669.92	9495.11	5932.51	4390.93	3956.48	377.488	4457.31	2372.86	608.519	13.2768	1557.07	3155.45	0.0206594	2	2
267	TCGA-DD-AAVV	56	1	2455	1	28.44	504.032	822.372	73.2527	443.548	415.995	505.376	2476.48	1048.94	1198.25	5688.17	2709.68	7305.11	1935.48	350.585	2491.26	1428.09	1813.84	66.5323	838.71	2981.18	0.0350717	3	2
268	TCGA-DD-AAVW	35	1	2317	1	23.62	463.136	636.481	65.4584	1076.19	270.984	379.377	7503.08	833.574	1251.45	5047.33	1397.85	6100.3	3750.84	676.263	6787.96	3990.15	2304.42	118.247	1292.98	743.973	0.0200723	2	1
269	TCGA-DD-AAVX	38	1	1718	1	20.52	462.156	1138.18	73.3945	1440.37	330.275	329.128	3657.11	611.365	1173.17	8102.06	4152.52	3313.07	3486.24	459.094	2769.5	2448.39	1309.63	29.8165	1253.44	1050.46	0.0281613	2	2
270	TCGA-DD-AAVY	56	1	1970	1	24.3	741.776	1065.49	36.7317	2523.26	211.207	275.488	3039.55	688.719	5624.03	8366.66	2786.51	9078.85	3588.48	442.933	2013.1	3888.46	1496.82	7.1423	3420.13	1496.82	0.0246926	2	3
271	TCGA-DD-AAVZ	38	1	1900	1	21.2	623.377	702.467	60.8339	853.042	256.323	291.866	13317.2	998.031	1282.3	5663.02	1667.81	6621.33	2786.06	510.232	3397.81	2253.59	1103.9	21.1893	1121.67	1048.53	0.0231904	2	1
272	TCGA-DD-AAW0	54	1	2015	1	25.35	584.173	876.163	55.6896	623.951	289.245	313.112	6602.06	739.036	3615.28	7340.81	2401.47	6123.02	5046.73	538.979	4790.45	4933.08	2293.5	48.3022	1129.14	1320.07	0.0567555	2	1
273	TCGA-DD-AAW1	55	1	1989	1	21.51	873.501	1150.41	35.3717	1530.58	264.988	625.3	2974.82	815.935	4315.95	6327.34	2852.52	5618.7	4060.55	406.115	1696.64	2538.97	2281.18	5.9952	1140.89	1103.72	0.00977983	2	3
274	TCGA-DD-AAW2	69	1	1855	1	20.55	739.698	1052.89	34.1709	2870.35	222.111	286.432	594.975	894.824	4026.13	11002	2865.33	7145.73	3742.71	585.598	2288.44	4796.98	1886.43	31.1558	2276.38	1426.13	0.0126828	2	1
275	TCGA-DD-AAW3	69	1	1633	1	24.39	431.889	1138.89	41.8498	2350.28	343.168	416.824	2064.87	752.76	3602.43	5340.87	2957.1	5915.88	3368.91	514.493	1755.18	3166.35	1413.68	13.3919	2478.34	1247.12	0.0185994	2	1
276	TCGA-ED-A459	47	1	910	1	18.29	529.269	730.677	17.0916	936.619	1198.69	337.844	4076.91	635.226	670.56	5518.3	4560.6	3036.6	3802.31	434.747	2005.98	4175.47	2112.52	34.7529	2005.41	2094.86	0.043261	2	2
277	TCGA-ED-A4XI	58	1	819	1	19.03	557.895	1029.91	49.3421	1242.76	196.71	500	10178.3	718.546	2753.95	9895.39	4421.05	4671.05	4817.76	365.882	3501.32	5878.95	2071.71	63.1579	1405.92	1480.26	0.0497489	3	2
278	TCGA-ED-A5KG	60	2	854	1	23.83	708.018	538.991	43.8729	753.404	353	506.304	1526.98	927.186	168.432	3092.28	1243.57	2654.56	2108.93	527.721	1435.2	1006.56	2083.71	416.036	1280.89	916.288	0.74287	2	2
279	TCGA-ED-A627	74	1	423	1	23.89	545.821	798.98	49.5677	988.473	295.677	295.101	6421.9	773.885	3567.72	6586.17	3040.35	2751.01	3546.97	711.493	2368.88	3604.61	1819.02	213.256	1452.45	1220.17	0.0697558	2	1
280	TCGA-ED-A66X	35	1	406	1	21.11	362.426	642.83	49.3097	883.629	383.136	507.396	2554.24	798.639	214.497	4975.35	1494.08	4043.89	2065.09	451.346	2137.08	2765.78	1326.43	85.7988	1094.67	1581.85	0.048282	3	3
281	TCGA-ED-A66Y	51	2	296	2	23.05	664.753	532.055	54.535	609.07	252.583	358.209	4146.96	922.147	159.587	4088.4	1026.98	2109.64	2256.6	717.17	1462.69	1380.02	3529.85	30.4248	1068.89	1077.5	0.0113113	3	3
282	TCGA-ED-A7PX	48	2	6	1	16.59	303.701	627.158	18.0254	754.882	657.108	808.958	4514	1127.29	13.6556	5800.35	1251.4	3467.98	1965.86	717.799	2125.9	1384.13	1734.26	192.271	1240.48	1303.29	0.011276	3	2
283	TCGA-ED-A7PY	20	2	390	1	16.44	406.564	1298.12	154.788	1206.96	375.214	595.64	6179.77	763.948	1201.08	3733.53	1681.12	4921.87	2488.37	265.334	4264.51	1805.54	1191.28	7.8374	1029.64	1313.74	0.0172777	3	2
284	TCGA-ED-A7PZ	61	1	6	1	19.78	374.845	1080.65	104.032	1760.29	399.615	1618.82	3843.13	944.637	468.419	12806.4	5394.25	6619.51	3539.29	218.241	4535.57	2360.26	1674.97	185.496	1075.55	3089.03	0.0130362	2	2
285	TCGA-ED-A7XO	29	1	427	1	20.9	293.932	984.447	138.568	916.229	545.035	478.69	3078.73	537.955	5127.02	7513.75	4796.14	4118.41	2300.23	288.944	5342.85	1968.51	1863.53	44.5098	1263.91	3312.2	0.0270528	2	3
286	TCGA-ED-A7XP	53	2	400	1	21.91	513.545	691.268	45.5331	554.467	331.412	577.522	3429.39	629.164	1102.59	4092.8	5148.7	7447.26	2941.79	633.308	2398.27	2706.05	1587.32	59.9424	1906.05	1861.1	0.0348113	3	2
287	TCGA-ED-A82E	60	2	408	1	19.56	324.53	928.803	27.611	1025.21	625.05	304.522	2726.69	1133.87	0	7967.19	1663.87	4785.91	4908.76	1213.16	6127.65	2171.27	1410.56	42.0168	895.558	811.124	0.0182857	2	3
288	TCGA-ED-A8O5	59	2	406	1	23.14	892.973	876.405	109.189	1856.76	347.568	393.514	6715.68	1068.63	648.649	3216.76	1029.73	3978.38	2789.73	675.178	2224.86	2465.95	1702.16	30.2703	1332.97	1030.27	0.0206414	3	3
289	TCGA-ED-A8O6	50	2	56	2	16.53	393.395	522.794	109.309	944.03	368.844	472.308	3306.74	821.312	144.381	4663.45	1067.37	3547.57	1376	439.223	2792.34	3270.5	1267.28	19.8743	1031.71	825.369	0.0175298	3	3
290	TCGA-ED-A97K	54	1	6	1	22.15	528.667	818.25	14.5262	608.782	279.08	476.285	2416.64	728.496	721.47	2611.2	1085.51	2031.91	1906.9	530.912	1038.85	2285.9	2332.12	296.247	741.719	667.327	0.017051	2	3
292	TCGA-EP-A12J	62	1	570	1	26.12	639.342	1114.42	40.278	1267.34	371.579	426.039	2952.77	594.077	6325.91	7573.39	3506.45	5994.61	3258.54	427.4	1943.55	3406.04	2228.9	10.2113	1001.28	1058.01	0.0111259	1	1
294	TCGA-EP-A26S	70	1	608	1	14.53	494.55	1457.72	137.84	1019.05	362.876	555.323	4332.05	914.777	5277.11	5681.38	3981.5	5358.14	3398.44	682.66	1807.77	2833.43	2197.07	15.4134	1022.13	790.928	0.00707148	2	1
295	TCGA-EP-A2KA	52	2	627	2	26.12	281.139	1126.8	41.5184	383.155	1120.4	467.378	3018.39	1265.85	18.3867	4000	2315.54	1739.03	1951.36	401.151	3988.14	1785.29	1219.45	44.484	1153.02	1498.22	0.0405451	3	3
296	TCGA-EP-A2KB	46	2	596	2	29.75	707.892	1412.95	139.557	1141.48	476.42	544.755	6307.51	939.264	1350.82	4645.33	1455.25	3644.37	2221.85	574.206	2667.95	1150.14	1287.78	16.8431	1567.37	1760.35	0.0191907	2	1
297	TCGA-EP-A2KC	62	1	19	2	26.12	508.565	861.306	40.6852	1247.32	383.833	729.657	2893.47	715.926	1732.33	3700.21	1971.09	4647.75	2935.22	430.128	1603.85	2413.81	1737.15	16.06	1051.93	1472.16	0.0227766	3	1
298	TCGA-EP-A3JL	76	1	303	1	25.86	172.7	974.125	80.6938	510.558	588.989	386.878	1776.02	809.223	2006.03	14161.4	3445.7	7137.25	2327.3	562.828	4021.12	1583.71	1070.14	53.5445	1501.51	1610.11	0.0612572	2	1
300	TCGA-EP-A3RK	73	1	363	1	31.88	304.1	1005.83	52.3918	862.756	509.681	519.932	1882.69	859.915	380.41	4484.62	1890.66	3558.66	2293.85	249.749	2398.06	2566.06	1318.34	56.3781	620.729	1256.83	0.119511	2	3
301	TCGA-ES-A2HS	80	1	688	2	29.94	147.034	1410.28	159.071	1412.73	1033.53	553.74	2775.58	862.674	8063.63	5286.33	2848.67	2004.3	2145.31	281.462	5510.75	3637.15	1073.95	18.0567	344.798	1760.1	0.0140102	2	1
303	TCGA-ES-A2HT	54	1	438	2	26.42	83.4002	1201.42	86.6079	636.728	785.886	366.48	4666.4	960.69	1396.15	16919.8	4692.86	10010.4	2917.4	351.885	6557.34	4405.77	651.163	47.3136	611.067	1762.63	0.0404425	2	1
305	TCGA-FV-A23B	70	2	1852	1	24.71	412.974	836.29	111.466	624.943	297.853	296.939	5218.82	930.16	2213.8	5672.45	1235.72	4063.04	2603.02	627.844	2081.77	1781.64	1430.33	56.19	615.806	1179.53	0.0100965	3	2
306	TCGA-FV-A2QQ	80	1	729	1	26.12	183.469	873.3	53.2248	711.334	566.061	361.929	4065.75	912.229	1886.66	9355.04	3484.03	6592.36	4329.99	576.205	5397.62	5837.82	1068.88	25.6731	822.793	1065.12	0.0305876	2	1
308	TCGA-FV-A2QR	75	1	581	2	26.12	200.774	799.637	63.7474	359.249	400.358	401.549	1531.72	756.533	4519.51	6797.74	2346.74	7830.8	4081.02	470.182	3307.72	6481.38	1367.89	38.1293	1181.41	1513.26	0.0187316	1	1
310	TCGA-FV-A3I0	76	2	848	1	26.12	285.379	634.263	22.9008	588.961	494.422	303.582	1662.95	993.729	46.9759	4525.54	1415.74	1881.97	1738.7	206.136	1659.42	1814.45	1200.82	28.1856	1849.68	1173.22	0.00391582	2	2
312	TCGA-FV-A3I1	81	2	247	2	26.12	309.598	825.862	54.2203	613.774	210.375	413.159	6643.07	944.442	1597.33	6197.92	3381.18	5679.03	3307.98	273.352	2491.42	4463.96	2203.51	34.1588	2406.84	1313.76	0.0374116	2	2
314	TCGA-FV-A3R2	75	1	194	2	25.71	446.665	765.896	61.6989	964.588	323.267	231.154	2825.11	753.183	2718.66	4999.78	3031.94	2748.21	3291.33	327.187	3798.83	4999.35	951.119	12.166	1015.86	2069.52	0.0153785	1	1
315	TCGA-FV-A3R3	38	2	366	2	37.42	386.051	758.578	57.2775	538.409	221.091	202.762	17820.2	794.703	706.232	10342	2721.83	4928.73	4430.42	865.933	3784.33	3910.34	1878.13	79.043	996.629	1729.21	0.0300611	2	1
316	TCGA-FV-A495	51	2	1	1	23.66	132.284	1687.73	76.378	614.173	652.756	1055.12	1958.27	812.732	1959.84	7665.35	4463.78	4433.07	2310.24	185.26	4534.65	1985.83	1398.43	40.9449	816.535	1511.81	0.0304905	2	2
317	TCGA-FV-A496	84	2	10	1	20.58	440.798	844.363	37.323	963.964	168.597	615.187	5792.79	1064.9	4357.79	4444.02	3453.67	3335.91	5600.39	677.922	3413.77	4580.44	1774.77	43.1145	1134.49	1864.86	0.0108153	2	1
318	TCGA-FV-A4ZP	78	1	2486	2	24.45	0.9066	1359.69	63.4633	387.126	1626.47	976.428	1037.17	236.51	264.733	6760.65	1813.24	1510.43	288.305	248.024	3539.44	1962.83	551.224	20.8522	248.413	1614.69	0.0300134	2	3
319	TCGA-FV-A4ZQ	52	1	12	1	26.12	676.24	947.676	98.6945	642.298	320.104	311.749	2240.73	1370.95	261.097	5267.36	2310.18	1928.46	2382.77	473.337	1782.25	2562.92	1422.45	200	939.948	1449.09	0.157765	2	1
320	TCGA-G3-A25S	64	1	416	2	26.49	207.211	2463.31	80.0589	1309.79	735.246	2365.27	1849.01	712.577	1009.57	3795.73	3845.77	4960.71	1499.34	308.862	4347.31	2444.74	1260.34	6.4753	1054.3	2351.73	0.0258347	2	1
321	TCGA-G3-A25T	45	2	1553	1	22.95	297.918	1519.76	29.0546	419.774	774.501	522.55	2250.65	1163.23	333.044	9826.97	3975.72	3275.8	3268.86	483.608	6609.28	3870.77	1227.67	29.9219	1887.68	1271.9	0.0208486	2	3
322	TCGA-G3-A25U	63	2	1636	1	20.08	380.952	863.64	56.9702	765.357	286.002	440.224	11352	916.622	3936.7	6708.1	3901.02	4718.17	2110.78	728.212	3372.18	3695.01	3496.48	13.811	704.934	1318.95	0.00696149	3	1
323	TCGA-G3-A25V	68	1	860	1	25.74	293.522	834.744	37.7868	838.731	526.316	425.101	4550.61	940.364	4331.31	5649.8	3595.82	3626.18	3935.22	463.691	3593.12	3790.82	1307.69	60.7287	870.445	1061.4	0.0650866	2	1
324	TCGA-G3-A25X	73	1	1779	1	23.88	112.74	1180.83	44.5321	576.663	551.86	493.799	986.471	905.676	250.845	4313.98	1377.11	4651.63	1268.88	198.585	2671.93	1669.11	798.196	46.7869	472.379	2407.55	0.0266557	3	2
325	TCGA-G3-A25Y	52	2	452	2	22.83	466.071	781.828	46.3594	635.937	283.111	366.982	6641.07	943.569	369.813	5277.54	1303.37	4588.52	2801.38	477.537	3335.04	2132.53	1071.93	265.062	1046.45	1018.84	0.0149472	3	1
326	TCGA-G3-A25Z	58	1	655	1	23.05	267.779	1234.31	70.724	1181.79	436.221	643.535	6872.11	591.955	1928.98	5866.86	5841.48	4875.1	5406.88	521.7	10912	3595.59	910.774	25.3743	2351.17	1626.11	0.0341521	2	1
327	TCGA-G3-A3CG	80	1	673	1	32.95	425.613	1179.56	38.3436	756.902	263.804	302.147	6773.01	1436.63	3700.92	8542.18	3309.05	5964.72	5263.8	668.75	2725.46	3595.86	1314.42	29.908	1207.06	1330.52	0.023305	2	1
329	TCGA-G3-A3CH	53	1	780	1	23.36	740.365	1144.49	50.7099	852.561	207.911	256.719	8758.87	730.939	2554.51	5954.61	2587.47	3587.09	3540.19	249.138	2906.95	5513.44	2455.63	27.8905	1451.57	1397.06	0.0225614	2	3
330	TCGA-G3-A3CI	71	1	180	1	35.14	327.555	1295.41	76.6423	906.934	266.423	238.139	7017.34	842.956	4218.07	11485.4	8330.29	3896.9	7228.1	756.496	7897.81	9407.85	1745.44	3468.07	1594.89	1817.52	0.0409734	2	1
331	TCGA-G3-A3CJ	52	1	594	1	23.78	285.496	1954.87	59.542	1585.5	580.153	672.519	2335.88	804.107	2500	12736.6	4902.29	7802.29	3263.36	388.679	3224.43	2980.92	1044.27	10.687	1089.31	1303.05	0.0189138	2	2
332	TCGA-G3-A3CK	61	1	585	1	23.18	563.452	1214.81	50.5436	1053.07	298.867	1393.25	4121.28	712.867	2256.44	5337.41	3547.72	4993.27	3587.28	548.521	2318.41	4835.93	1663.98	28.1286	1376.11	944.067	0.0763198	2	1
333	TCGA-G3-A5SI	44	1	768	2	23.62	376.422	774.023	40.5377	1157.39	245.708	320.993	16081.1	822.089	2422.34	10445.5	2100.52	5575.18	2277.56	513.042	4357.39	2948.5	1580.14	92.6577	1417.17	1614.89	0.0215887	2	2
334	TCGA-G3-A5SJ	59	1	698	1	29.75	199.496	417.577	35.8716	644.431	579.61	764.632	1190.06	517.571	731.278	2513.53	3664.57	2536.19	1170.55	523.298	2082.44	2520.45	1428.57	49.0875	1871.62	723.726	0.0612324	2	1
335	TCGA-G3-A5SK	58	1	744	1	23.46	518.947	920.284	9.4737	1813.68	109.474	178.947	16992.6	608.853	8242.11	5243.16	3945.26	6291.58	6708.42	589.474	2950.53	5517.89	1015.79	27.3684	1328.42	913.684	0.057733	1	1
336	TCGA-G3-A5SL	70	1	621	1	27.16	559.236	1152.04	49.4104	2868.61	184.728	365.525	9279.62	822.28	3256.04	6346.43	3893.32	8466.59	4486.81	748.636	2915.22	5933.75	1561.48	46.0415	1573.27	1357.1	0.0213643	2	2
337	TCGA-G3-A5SM	58	1	520	1	31.31	378.364	1450.75	44.5135	654.244	285.197	339.027	4410.46	863.069	4170.29	8436.34	3786.23	6196.17	5605.07	308.075	3428.05	5805.38	1760.35	72.4638	963.25	2075.05	0.0475963	3	2
338	TCGA-G3-A6UC	65	1	671	1	27.47	962.904	1161.25	28.6797	2853.32	146.449	294.119	4353.82	831.081	6400.44	6131.95	3398.23	6316.24	3470.85	600.021	1950.22	4244.59	2399.94	8.5429	2061.88	1413.24	0.0201768	2	3
339	TCGA-G3-A7M5	76	1	447	1	25.28	220.447	1482.75	82.6677	1066.26	327.609	448.549	8222.38	1468.71	7133.15	9679.01	3758.32	4948.58	4652.36	231.73	5983.46	4797.79	1064.73	75.0133	1363.25	1752.86	0.0253641	2	1
340	TCGA-G3-A7M6	60	2	632	1	30.84	410.053	733.537	63.1767	565.809	538.79	635.74	4162.91	780.709	477.6	5187.64	1415.32	3612.2	2347.07	345.215	1820.6	1049.37	2968.51	46.8859	1239.3	1546.04	0.0109335	3	1
341	TCGA-G3-A7M7	65	1	361	1	23.5	153.149	881.489	57.0402	721.988	578.997	316.456	6294.73	950.203	3905.3	11605.7	7047.19	5079.7	3964.68	745.148	4696.05	5872.01	806.376	14.8461	1015	1715.89	0.0396019	1	1
342	TCGA-G3-A7M8	31	1	430	1	26.12	314.024	1387.5	149.39	855.183	291.921	310.976	16247.7	652.546	6179.12	13003	8122.71	4534.3	6739.33	889.253	4805.64	7708.08	1479.42	17.5305	740.091	1365.85	0.0427419	1	1
343	TCGA-G3-A7M9	70	1	56	2	25.26	489.068	906.948	139.229	529.464	792.235	525.149	4351.8	1083.48	81.5766	4851.46	2142.17	3286.6	3312.87	565.981	4748.7	1318.95	1752.72	285.518	957.349	579.665	0.00946668	2	3
344	TCGA-G3-AAUZ	48	1	480	1	30.08	235.565	1111.02	80.9754	729.699	545.664	828.157	5555.1	830.734	3007.13	3962.27	3408.33	3853.69	2872.79	177.069	4961.58	2461.47	1131.82	15.643	756.384	2714.52	0.0374754	2	1
345	TCGA-G3-AAV0	58	1	476	1	23.23	348.131	1588.51	104.339	498.62	836.719	422.373	4473.54	1025.49	7635.82	7025.83	4472.54	3961.88	1671.43	292.671	3192.38	2605.47	1215.95	17.0554	678.204	3669.93	0.0176435	2	1
346	TCGA-G3-AAV1	51	1	359	2	30.22	621.171	642.3	51.0478	1496.51	221.924	645.889	6461.58	601.816	438.474	8843.63	1696.94	3822.14	2548.63	572.714	2786.67	2974.74	2468.57	19.8818	1002.15	1212.79	0.0365106	3	3
347	TCGA-G3-AAV2	50	1	372	1	26.12	378.502	1449.16	87.9349	1364.9	435.851	421.195	1754.24	991.727	1493.62	11783.3	3454.95	5143.56	1578.37	486.573	2594.08	2528.45	1969.61	166.312	1094.09	1278.88	0.016596	1	1
348	TCGA-G3-AAV3	58	2	412	1	30.12	324.098	1136.13	81.1856	1567.65	403.995	484.536	1880.8	734.291	1942.65	8617.27	3710.05	5385.31	3553.48	620.18	2273.2	5095.36	2104.38	218.428	873.711	1393.69	0.0983852	2	2
349	TCGA-G3-AAV4	83	2	27	2	23.01	400.478	1223.71	75.3138	1323.37	304.842	389.121	9628.81	991.327	2103.41	5901.37	3134.49	4836.22	4849.97	575.021	2257.62	2980.87	2057.38	10.7591	1295.88	1330.54	0.00972855	1	1
350	TCGA-G3-AAV5	67	1	354	1	32.32	171.962	957.534	39.6835	1004.84	595.725	1203.73	2927.6	847.474	1809.38	5996.93	2793.43	8260.78	2417.86	397.132	3171.84	2358.8	801.701	18.8969	2622.89	1263.73	0.0370633	2	2
351	TCGA-G3-AAV6	53	2	65	2	28.65	374.716	1505.34	135.886	1191.21	640.018	578.84	600.017	492.043	307.656	4244.82	1179.44	3477.74	1620.63	1008.15	3505.98	1550.04	780.61	150.592	436.483	1175.92	0.0127784	3	3
352	TCGA-G3-AAV7	38	1	361	1	21.3	690.915	310.348	41.7299	627.372	298.274	383.157	2311.27	625.418	16.5971	3528.08	2357.74	4624.44	2125.38	435.447	2022.95	1464.82	1184.56	498.863	896.245	1788.22	0.0308556	2	2
353	TCGA-GJ-A3OU	59	1	879	1	26.12	345.125	620.231	78.6885	353.408	379.638	407.938	2687.83	786.961	955.306	3604.49	1732.53	3174.46	2805.87	461.377	2547.02	2257.81	1513.72	151.855	736.497	1334.94	0.234386	2	1
354	TCGA-GJ-A6C0	75	2	31	2	35.16	366.144	432.293	53.5425	501.893	373.716	841.536	1490.54	721.184	1051.38	2879.94	3714.44	3439.7	1634.4	399.843	2435.37	2773.39	983.234	557.058	895.619	2073.55	0.0498196	2	2
355	TCGA-GJ-A9DB	68	1	67	2	27.45	409.173	872.094	76.041	611.949	391.672	366.325	4286.66	917.924	2366.93	6712.13	3260.71	3841.28	3794.21	278.709	3670.49	4404.35	2347.01	37.417	2044.06	1260.11	0.0280624	2	1
356	TCGA-HP-A5MZ	78	1	91	2	23.96	346.769	700.902	49.904	438.9	392.195	261.036	2387.08	821.983	1995.52	7563.02	4007.68	7072.94	4473.45	664.357	4537.43	5168.91	1155.47	113.884	1379.4	1499.68	0.0631496	2	1
357	TCGA-HP-A5N0	90	2	1147	2	26.71	338.784	1069.12	60.8241	1668.41	310.007	364.944	3890.12	764.748	6032.7	6400.92	3688.03	5120.34	6655.98	446.017	3693.26	5069.33	2289.73	62.7861	859.385	1586	0.0101356	1	1
358	TCGA-K7-A5RF	64	1	631	1	23.94	433.8	1073.31	58.2487	1210.96	348.726	304.273	6961.49	801.196	8029.89	9501.44	4971.83	3582.3	4910.52	528.53	5329.76	4718.15	1601.84	70.5116	1178	1529.8	0.0687692	1	1
359	TCGA-K7-A5RG	66	1	519	1	41.1	308.427	825.25	102.809	655.575	433.267	475.993	4203.15	808.533	1203.67	5416.84	3178.4	3197.76	3015.51	321.165	3072.26	2724.44	2213.07	230.987	1580.19	1355.21	0.275244	1	1
360	TCGA-K7-A6G5	66	1	512	1	23.63	305.787	896.811	53.7958	801.274	511.768	292.338	2917.01	752.221	3906.57	8428.24	5237.3	6309.68	5196.25	379.621	3970.98	5645.02	847.284	10.6176	870.642	1770.31	0.0539696	2	1
361	TCGA-K7-AAU7	61	1	359	1	26.12	436.975	632.482	26.5029	535.876	572.075	692.954	2610.86	909.625	290.886	2851.33	1804.14	2096.96	1816.42	489.27	1721.4	2830.64	2293.47	80.8016	998.707	463.478	0.0111152	2	2
362	TCGA-KR-A7K0	65	1	65	2	21.8	505.651	904.128	31.2989	838.115	460.442	582.855	4038.95	755.131	1718.66	3894.28	3077.73	5976.7	3453.31	436.842	1915.49	2171.45	1980.18	341.506	1457.14	950.096	0.0308514	1	1
363	TCGA-KR-A7K2	64	1	829	1	28.67	152.389	1064.72	43.271	906.81	657.531	355.575	3396.77	834.876	1172.08	4355.32	2965	6825.53	2577.45	360.739	2091.12	3359.15	1808.92	40.449	800.514	1601.03	0.0195937	1	1
364	TCGA-KR-A7K7	61	2	951	1	44.29	141.274	1074.7	115.651	838.643	1134.35	744.46	870.499	812.846	530.471	5719.53	2777.7	3238.23	1905.82	418.504	3647.51	1072.02	851.801	25.6233	598.338	1504.85	0.0635206	1	2
365	TCGA-KR-A7K8	57	1	906	1	37.72	216.157	1389.07	86.6084	1286.75	739.447	598.981	2771.47	776.856	3322.42	3213.97	2387.19	2873.36	2799.85	196.048	2485.44	1268.56	1158.66	40.7569	1106.26	1783.12	0.0553	1	1
366	TCGA-LG-A6GG	79	2	387	1	26.04	350.228	1243.11	60.2483	918.927	165.542	424.553	5693.18	1054.83	3197.1	7038.91	2376.15	3861.52	4906.57	472.07	3675.14	1849.68	1850.24	28.7165	3131.22	1216.23	0.0280566	2	2
367	TCGA-LG-A9QC	48	1	425	1	29.14	731.02	1318.17	93.8207	1058.09	405.253	573.349	8366.98	1119.94	2607.43	6607.19	2197.62	4886.49	3146.25	646.216	2391.12	1952.64	1823.64	16.9398	794.218	1850.35	0.00942131	2	1
368	TCGA-LG-A9QD	68	1	366	1	26.22	266.434	1183.44	57.3427	1616.08	403.497	398.601	4950.35	813.797	8222.38	8114.69	6018.88	4141.96	4302.8	451.35	3206.99	5482.52	886.713	13.986	1520.98	1102.8	0.0485344	2	3
369	TCGA-MI-A75C	64	1	291	1	27.43	135.685	1154.92	75.9837	852.782	333.107	929.444	2700.81	779.898	2726.59	4943.01	3842.61	5808.01	2682.5	260.719	3611.26	3098.37	1084.8	11.5332	1742.2	972.863	0.0257861	3	1
370	TCGA-MI-A75E	61	1	507	1	33.63	304.781	924.778	58.7937	1048.83	429.802	446.697	4842.71	964.663	3908.77	6720.05	3781.72	3972.97	3706.71	365.609	3444.5	4133.13	1288.73	45.2779	1373.88	1697.58	0.0392513	2	3
371	TCGA-MI-A75G	63	1	698	1	21.78	434.408	895.635	47.5412	1808.94	345.862	631.704	2818.01	719.138	3669.59	4796.32	3159.71	4098.05	3587.58	471.71	3433.67	3137.72	1302.63	17.2337	2074.58	1618.78	0.0212618	2	2
372	TCGA-MI-A75H	77	1	747	1	28.07	439.5	1268.33	46.0578	1313.82	549.571	686.183	1608.12	905.808	3182.67	5267.76	4228.73	4545.67	4115.53	446.105	2065.57	4832.16	1284.93	45.2771	1192.04	1577.67	0.0323162	1	1
373	TCGA-MI-A75I	61	1	630	1	28.29	477.189	990.148	84.4636	703.452	408.755	562.269	2658.45	990.956	1670.78	5420.47	3573.37	4851.42	4337.85	288.409	3435.88	4332.92	922.318	448.212	1144.27	1950.68	0.0218651	1	2
374	TCGA-MR-A520	58	1	229	1	32.46	300.64	1333.76	140.409	982.862	208.961	198.224	7061.74	630.097	6884.99	15952.9	9788.15	5243.86	10534.8	1020.67	11894.3	13836.1	1548.63	3211.23	1287.63	1540.37	0.0317492	1	1
375	TCGA-MR-A8JO	34	1	330	1	23.43	284.522	750.562	37.1775	610.774	575.872	355.842	5435.51	785.736	543.247	6040.97	4793.63	3701.82	3796.66	622.36	3347.5	3909.71	1564.49	670.713	986.343	1247.34	0.0548113	3	1
376	TCGA-NI-A4U2	71	1	1791	2	28.04	419.026	1005.69	57.0026	434.126	238.203	369.573	6303.89	469.653	8423.56	14326.9	7219.33	2944.51	9933.94	606.017	7420.16	4985.65	692.337	609.664	1074.37	1326.16	0.0404502	1	3
377	TCGA-NI-A8LF	74	1	799	1	35.57	595.301	915.935	35.9621	1390.32	175.315	458.517	4601.86	420.416	3217.32	4542.78	2826.88	5625.5	3795.93	376.452	2731.19	5046.9	2336.25	32.109	2193.69	1675.45	0.0174389	3	1
378	TCGA-O8-A75V	54	1	538	1	28.4	237.871	1073.97	45.9049	1172.06	507.338	696.323	2763.83	1146.91	2529.54	5582.51	1737.83	6563.2	2486.02	308.826	3095.89	3368.94	1331.24	30.4045	1400.4	1498.17	0.0555214	2	1
379	TCGA-PD-A5DF	58	2	639	2	25.82	391.048	811.885	41.225	553.592	350.412	217.315	1271.5	671.655	3936.98	5577.15	6515.31	4215.55	1819.2	293.481	2988.81	3806.83	1217.9	56.5371	1253.83	1369.85	0.0495856	2	3
380	TCGA-QA-A7B7	48	1	94	1	33.33	332.22	972.341	76.3773	620.2	351.419	347.245	413.189	727.888	3067.61	3700.75	3225.79	5353.09	3717.45	826.482	2979.13	1842.65	1260.85	15.8598	573.038	948.247	0.0198102	2	2
381	TCGA-RC-A6M3	24	1	1	1	26.12	567.224	578.728	25.1418	347.693	1450.87	744.443	2224.74	457.391	141.653	6067.76	4168.02	2176.3	1782	459.887	1331.9	1652.61	1028.36	3037.87	892.227	1156.52	0.0246558	3	2
382	TCGA-RC-A6M4	74	2	22	1	26.12	457.92	1132.98	24.4731	3324.54	212.101	351.326	1889.87	637.259	2199.32	9337.32	3651.94	4462.27	2514.75	231.978	2718.15	3262	1576.07	8.7016	1937.19	1780.56	0.0139137	2	3
383	TCGA-RC-A6M5	20	2	15	1	26.12	342.922	617.806	56.4016	659.335	427.524	236.887	4967.85	803.153	770.446	8412.86	6119.57	4299.49	3313.03	705.781	2901.3	4650.31	1926.68	365.482	900.733	2270.16	0.0318501	2	4
384	TCGA-RC-A6M6	75	1	9	1	26.12	227.322	1018.42	48.0874	298.907	376.503	851.366	2763.39	901.847	40.4372	4839.34	1746.99	3337.16	2380.87	381.869	2992.35	1095.63	1135.52	13.6612	1549.73	718.579	0.0220399	3	2
385	TCGA-RC-A7S9	47	2	640	1	22.38	311.064	564.876	70.2597	568.683	936.196	298.454	4558.47	662.213	978.231	7502.78	1555.32	3702.15	4384.93	323.375	4465.4	3672.72	1106.14	13.8117	651.554	1607.57	0.0337901	3	1
386	TCGA-RC-A7SB	53	1	588	1	22.14	451.244	1041.69	107.867	1435.23	490.196	354.164	4427.35	761.74	3016.08	6847.76	4861.21	6178.39	4623.3	297.132	5511.41	3843.07	949.83	636.416	2664.32	1822.95	0.0188205	2	2
387	TCGA-RC-A7SF	66	1	579	1	26.3	380.35	1032.2	71.9844	597.276	531.128	512.646	21163.4	821.946	2964.01	7136.19	3543.77	2795.72	1644.94	290.885	3028.21	4193.58	1405.64	11.6732	1894.94	1444.55	0.0203563	2	1
388	TCGA-RC-A7SH	42	1	468	1	22.46	392.61	1380.68	87.3175	782.67	959.855	527.091	958.58	521.489	453.159	2075.22	701.089	4655.87	848.318	139.689	1464.64	576.168	2030.61	15.2965	1186.75	2244.12	0.0110255	3	2
389	TCGA-RC-A7SK	59	1	472	1	21.01	356.56	1429.05	77.8406	1451.98	306.34	960.452	6986.82	1120.68	3860.64	9467.04	4107.34	9654.11	5224.73	407.119	5229.76	6630.89	1653.48	11.2994	2537.35	1389.83	0.0155668	3	1
390	TCGA-RG-A7D4	69	1	1098	1	29.41	398.23	807.146	56.0472	1336.28	307.522	547.935	1542.04	674.528	2.2124	3587.02	1831.86	4133.48	1795.72	346.792	2205.75	1224.19	2377.58	101.77	924.041	1053.1	0.165946	2	2
391	TCGA-T1-A6J8	68	1	23	1	18.39	271.741	1265.93	72.5435	944.255	305.039	285.417	4569.64	1065.75	2824.44	13140.5	6368.37	6905.31	5560.87	662.726	7294.19	6427.23	1522.22	35.6771	1878.4	1769.59	0.0252564	2	1
392	TCGA-UB-A7MA	62	2	848	1	31.22	566.6	611.089	49.4195	1026.32	543.039	573.496	2395.12	825.765	85.0475	2577.28	997.009	3178.36	1114.24	268.963	2623.83	2496.26	1680.26	26.4337	1063.09	3055.39	0.00791964	2	2
393	TCGA-UB-A7MB	24	1	601	1	19.14	315.075	489.377	53.3708	578.183	415.73	127.809	2853.93	832.528	2067.88	2891.39	3224.72	7141.85	3468.16	679.008	3857.68	3217.23	3527.62	312.266	859.082	1486.89	0.00345935	3	2
394	TCGA-UB-A7MC	59	1	500	1	25.18	1147.49	480.186	30.389	1047	267.018	576.175	1724.88	385.219	681.929	3963.13	2480.15	6182.33	2164.51	301.471	2125.61	1330.23	3203.4	7.2934	915.721	1384.93	0.0155197	3	3
395	TCGA-UB-A7MD	67	1	52	2	18.61	245.826	745.371	39.7237	874.496	579.159	856.649	2867.59	1028.08	1419.11	2909.04	2743.81	5130.69	3376.51	401.52	2131.26	1698.91	1772.02	167.53	1208.41	1187.1	0.0515019	3	1
396	TCGA-UB-A7ME	51	1	486	1	27.55	352.784	1001.32	101.559	1219.9	331.997	476.912	13059.5	923.575	918.783	11028.4	2401.19	7303.34	1417.67	403.92	3363.92	4832.67	1264.44	67.1121	1387.97	1433.7	0.0660506	2	1
397	TCGA-UB-A7MF	56	1	214	2	24.98	224.22	959.934	167.928	651.845	383.633	433.302	5793.28	737.223	22.7058	19804.2	2243.14	6463.1	3035.48	513.056	5764.43	4352.89	1318.35	23.6518	645.222	2131.98	0.130516	2	3
398	TCGA-UB-AA0U	60	1	327	1	29.35	576.796	690.354	70.7182	710.497	203.867	209.392	3686.74	572.812	2111.05	7525.97	1588.4	4205.52	2632.6	317.265	2730.94	4303.31	2771.27	56.9061	862.983	946.409	0.0319909	2	2
399	TCGA-UB-AA0V	69	2	314	1	18.61	649.158	1095.75	53.5183	1092.17	204.162	226.957	6328.05	650.079	6962.34	7416.25	3697.72	3481.66	4459.86	637.978	2804.76	5481.66	1917.74	88.2061	1135.78	1096.13	0.0124881	1	1
400	TCGA-WJ-A86L	68	2	345	1	22.15	429.427	1044.3	59.2543	627.164	367.51	300.266	1557.92	563.362	1231.03	1361.52	1186.42	4013.32	2918.11	229.447	1125.83	2172.44	3185.09	31.2916	1082.56	1474.7	0.00830593	2	1
401	TCGA-WQ-A9G7	71	2	30	1	27.99	133.416	1321.5	57.1784	542.78	561.011	713.487	1640.77	751.548	409.364	4072.92	1609.28	3603.07	1634.14	292.24	4106.07	1842.14	674.539	9.1154	1175.06	1183.34	0.0229618	3	3
402	TCGA-WQ-AB4B	62	1	395	1	39.84	213.548	1541.73	61.9977	723.307	532.721	421.355	3159.59	1123.18	6194.03	6524.68	4834.67	4634.9	1512.06	412.365	3894.37	2621.13	1080.37	39.0356	1306.54	1716.42	0.0370731	2	2
403	TCGA-WX-AA44	64	2	615	1	26.4	470.266	1023.98	38.3412	621.283	618.153	428.012	2741	760.196	610.329	2036.78	1259.78	7201.1	2339.59	302.136	1877.93	2296.56	2201.1	58.6854	1699.53	1316.9	0.0179564	3	1
404	TCGA-WX-AA46	61	1	756	1	30.82	666.066	1102.62	31.8318	1825.83	184.985	200	8072.07	672.174	8639.64	9267.87	4312.91	3900.9	4776.58	618.937	2914.71	4879.28	2012.01	30.03	2072.07	1302.7	0.0342683	1	2
405	TCGA-WX-AA47	33	2	556	2	22.32	177.345	1341.09	43.4783	538.902	879.863	510.298	6494.28	556.854	120.137	8637.3	6451.95	3710.53	6665.9	301.705	4641.88	4295.19	814.645	374.142	644.165	1593.82	0.0214153	2	3
406	TCGA-XR-A8TC	43	2	1339	1	21.64	591.268	632.966	122.163	1339.99	161.255	328.482	10870.3	776.065	516.884	5041.79	1272.66	5816.58	2805.4	630.132	3167.54	3356.49	1405.69	30.405	740.035	1022.91	0.0203455	2	1
407	TCGA-XR-A8TD	49	2	1030	1	28.35	275.244	690.085	29.4154	637.333	397.108	490.957	2681	656.754	1345.4	5154.69	4212.7	4536.97	4600.7	533.462	3816.99	3163.55	1475.67	164.586	1055.45	2712.52	0.0888327	3	3
408	TCGA-XR-A8TE	16	1	925	1	17.44	786.727	952.842	32.3313	499.716	157.686	384.005	1988.09	694.283	655.133	3455.47	2203.06	2783.32	2275.1	608.741	923.426	2376.63	2364.72	1391.38	1161.66	826.432	0.0200748	1	3
409	TCGA-XR-A8TF	74	1	693	2	20.69	725.067	1194.8	70.7547	1935.98	210.916	349.731	13326.8	608.369	746.631	8084.23	2352.43	4483.15	2874.66	303.942	2743.94	1697.44	1494.61	26.2803	2439.35	1020.89	0.0108526	1	1
410	TCGA-XR-A8TG	58	1	898	1	20.97	934.128	712.7	9.43	938.011	252.947	515.324	3673.83	896.264	2251.56	4060.46	1623.63	4999.03	3037.58	400	1970.32	2936.07	2869.5	41.0484	1862.15	1129.94	0.0132204	2	1
411	TCGA-YA-A8S7	68	1	412	2	27.14	340.964	621.52	60.7057	358.164	836.221	279.752	1495.89	895.591	178.07	2874.92	2097.38	2338.18	1615.78	407.77	1974.96	1428.1	1472.62	105.729	880.233	2153.03	0.123925	3	3
412	TCGA-ZP-A9CV	59	1	1088	2	19.71	327.694	1086.25	50.1253	899.123	264.411	600.251	3576.44	982.625	3748.12	6454.89	3946.12	10125.9	3061.4	582.068	3608.4	4717.42	1417.29	29.4486	1473.06	1228.07	0.0517558	1	1
413	TCGA-ZP-A9CY	66	2	782	1	35.92	464.619	913.008	78.7369	1137.08	260.329	280.899	6759.32	760.79	6519.56	7502	3897.83	4134.75	4890.91	368.127	3063.65	5869.8	1715.19	34.0484	1552.04	1148.42	0.0383134	1	1
414	TCGA-ZP-A9CZ	72	1	706	1	26.18	736.303	936.657	48.4246	605.929	342.077	443.893	3759.74	741.934	1256.56	13894.8	1897.87	5951.26	1820.89	443.843	3823.68	2878.16	1795.44	588.546	1003.88	1869.32	0.0534719	1	1
415	TCGA-ZP-A9D0	67	2	1091	1	28.65	708.494	1132.66	74.6461	1109.4	173.102	231.66	8375.16	801.686	2740.67	13297.9	4894.47	9279.92	4151.87	514.665	5685.97	4704.63	2005.15	13.5135	634.492	1677.61	0.02496	1	1
416	TCGA-ZP-A9D1	56	2	21	1	44.98	324.116	854.81	57.2347	513.826	312.54	214.791	4163.34	736.746	5673.95	7423.15	2145.34	6022.51	3477.17	725.151	2798.07	1693.25	1930.55	44.373	1220.58	1495.82	0.0196457	2	1
417	TCGA-ZP-A9D2	51	1	765	2	25.01	417.758	792.911	34.5706	327.511	394.469	711.427	3317.32	614.574	211.427	3763.83	1889.74	3938.5	2005.09	572.831	2315.5	1211.06	2148.47	1361.35	1052.4	1153.57	0.0159004	2	2
418	TCGA-ZP-A9D4	64	2	395	1	22.89	424.834	1013.98	71.277	971.291	317.918	1208.88	2477.16	693.186	4431.06	2199.97	4065.62	5010.89	3789.56	549.965	1672.75	2386.65	2534.86	8.4854	1715.74	1070.29	0.0168744	1	1
419	TCGA-ZS-A9CD	73	1	1386	2	26.12	304.283	908.107	48.0841	745.304	525.169	313.298	4683.7	967.513	2036.81	5019.53	3691.21	5313.3	2748.31	526.867	3448.53	4371.9	1121.71	36.8144	1631.86	1586.78	0.0336834	2	2
420	TCGA-ZS-A9CE	79	2	1241	1	26.12	178.337	1360.42	82.0569	904.267	295.405	295.405	3138.95	923.266	5566.19	7472.65	3650.44	7595.73	5246.17	203.162	4911.93	4939.82	1660.83	3.8293	1922.87	1149.34	0.0193657	1	2
421	TCGA-ZS-A9CF	64	1	2412	1	26.12	917.298	655.679	42.04	1560.3	227.429	1073.74	2865.61	816.127	5572.02	3288.77	3107.51	4529.98	3917.3	839.173	2366.64	2512.06	3788.42	39.9724	1455.55	1286.01	0.0200342	2	2
423	TCGA-ZS-A9CG	55	1	341	1	29.34	774.636	1539.04	68.5518	1462.21	315.339	316.709	2498.03	697.618	3858.78	10587.1	4404.46	7662.04	3969.84	530.454	2850.39	4726.65	1656.21	13.0249	1044.73	1314.14	0.0202989	2	2
